# Supplementary material for: Clostridium thermocellum transcriptomic profiles after exposure to furfural or heat stress
Source: Biotechnol Biofuels. 2013 Sep 12;6:131. doi: 10.1186/1754-6834-6-131 (PMC3848806; doi:10.1186/1754-6834-6-131)
Supplement: Additional file 1: Table S1. — Genes significantly (p < 0.05) differentially expressed in the treatments relative to the control C. thermocellum fermentations over the four sampling time points analyzed in this analysis. Table S2. Genes that were differentially expressed in all stress conditions. Table S3. Genes encoding transcriptional regulators that were significantly (p < 0.05) differentially expressed in the treatments relative to the control C. thermocellum fermentations over the four sampling time points analyzed in this analysis. Table S4. Details of the locations in the genome of C. thermocellum the 120 cis motifs, identified by phylogenetic comparison of Clostridium spp. Target sequences clustered into fifty four groups 0–53 identified in the Motif cluster ID column. Included are columns detailing the effect of each stress treatment on the genes predicted to be under the control of the promoters of interest, 1 = differential gene expression, 0 = no differential gene expression. Motif clusters highlighted in bold are those six motifs that were statistically significant regarding co-regulated genes. [file 1754-6834-6-131-S1.xlsx]

## Sheet: Supplementary Table 1 
Supplementary Table 1: Genes significantly (p < 0.05) differentially expressed in the treatments relative to the control C. thermocellum fermentations over the four sampling time points analyzed in this analysis. Expression differences are expressed as log2 transformed values. Red shading indicates up regulation in the treatment relative to the control by a fold change of 2, while green indicates…
Locus Tag	Functional annotation	Ratio: Control - Ethanol				Ratio: Control - Furfural				Ratio: Control - Heat				Venn Diagram code	Heirarchical cluster	Functional categories
		10 min	30 min	60 min	120 min	10 min	30 min	60 min	120 min	10 min	30 min	60 min	120 min
Cthe_0001	Resolvase domain	-0.05182	-1.28344	-1.28752	-1.31713	0.649564	0.602832	0.321739	0.642975	0.134037	-0.2881	0.08137	0.90968	G	1	B, L-Chromatin structure and dynamics, DNA replication, recombination and repair
Cthe_0009	YD repeat-containing protein	-0.16338	-0.61273	-0.27663	-0.45511	-0.27	-0.26208	-0.35426	-0.08941	0.141688	-0.3395	-1.27055	-0.30272	A	5	Y, V, Z, W, U, D, O, M, N, P, Q-Cellular Processes
Cthe_0011	hypothetical protein	0.341369	0.643231	0.479825	0.397315	0.314266	-0.18561	-0.04874	-0.61309	0.599944	0.031276	-1.11946	-1.07535	A	5	S-Hypothetical
Cthe_0012	YD repeat-containing protein	0.569968	0.767628	0.371479	0.052755	-0.18623	0.129668	-0.14739	-0.29926	0.258848	0.253131	-1.48242	-0.79626	A	5	S-Hypothetical
Cthe_0013	hypothetical protein	0.634394	0.72378	0.356264	0.319226	0.123055	0.02037	-0.09332	-0.07533	-0.00486	-0.1672	-1.84223	-0.57024	A	5	S-Hypothetical
Cthe_0014	hypothetical protein	0.465261	0.60776	0.379083	0.127762	0.120405	0.393272	-0.00818	-0.07125	0.128619	0.188864	-1.04722	-0.48275	A	5	S-Hypothetical
Cthe_0015	alpha-L-arabinofuranosidase B	-0.48271	-0.27671	-0.0606	-0.06994	-0.3401	-0.33959	-0.21947	-0.09103	-0.41928	-0.55659	-0.66059	-1.16074	A	5	G-Carbohydrate transport and metabolism
Cthe_0029	Protein of unknown function DUF2174	-0.42411	-0.34894	-1.05694	-0.51267	-1.00877	-1.32565	-1.76638	-1.33477	-0.15858	0.618769	0.156209	-0.24973	F	2	S-Hypothetical
Cthe_0030	phosphatidate cytidylyltransferase	-0.7377	-0.56144	-1.25444	-1.01087	-1.02373	-1.391	-1.41045	-1.55821	-0.2066	-0.20594	-0.26455	-0.94996	F	2	R-General function prediction only
Cthe_0031	putative membrane transporter	-0.51126	-0.50365	-1.06434	-0.79759	-0.71643	-1.15652	-1.15639	-1.391	0.293593	0.13191	0.060533	-1.08197	D	2	R-General function prediction only
Cthe_0032	Glycoside hydrolase, family 26; Dockerin type 1	-1.43476	-0.93335	-0.30682	-0.22789	-0.31369	-0.38097	-0.44849	-0.30985	-0.3472	0.439179	0.533376	-0.56455	G	1	R-General function prediction only
Cthe_0033	small GTP-binding protein	1.25357	0.798951	0.527196	-0.17448	-0.19226	0.152188	-0.45299	-0.23907	0.247019	0.130068	0.077262	0.467913	G	6	J-Translation, ribosomal structure and biogenesis
Cthe_0036	Hydroxylamine reductase	-0.62535	-1.09807	-0.3907	-0.01402	0.115663	-0.76913	-0.26304	-0.53321	0.2675	-0.89451	0.470002	0.2268	G	2	C-Energy production and conversion
Cthe_0041	hypothetical protein	0.396357	-0.09791	-0.29166	-0.15835	-0.37288	-1.25928	-0.5944	-1.02297	0.593126	-0.26034	0.611258	0.323302	C	2	S-Hypothetical
Cthe_0042	small GTP-binding protein	-1.83947	-1.36492	-1.23824	-0.81456	-0.42912	-0.28401	-0.3042	-0.43017	-0.26829	-0.7166	-0.21509	-0.05913	G	1	R-General function prediction only
Cthe_0043	glycoside hydrolase family 9	-1.23628	-1.187	-1.30144	-0.89575	0.020447	0.283671	-0.37421	-0.41951	0.414801	-0.36431	-0.80441	-0.44534	G	1	R-General function prediction only
Cthe_0045	copper amine oxidase-like domain-containing protein	-1.37634	-1.59673	-1.45965	-0.93135	-0.80712	-1.13821	-0.56073	-0.35902	0.017158	-0.86875	0.265543	0.354543	F	1	R-General function prediction only
Cthe_0046	hypothetical protein	-1.59789	-1.68352	-1.59616	-1.00164	-0.79242	-1.45023	-0.41596	-0.60175	0.42389	-1.34008	-0.0931	0.108638	F	1	S-Hypothetical
Cthe_0047	copper amine oxidase-like domain-containing protein	-0.47531	-0.41913	-0.30825	0.244691	-1.18603	-1.60575	-0.40308	-0.41181	0.262217	-1.15275	-0.42156	0.323635	B	2	R-General function prediction only
Cthe_0048	copper amine oxidase-like domain-containing protein	-1.06973	-0.9218	-0.39834	-0.31042	-1.51633	-1.74823	-0.6357	-0.57598	-0.16044	-1.29432	-0.6794	-0.19713	D	1	R-General function prediction only
Cthe_0049	helix-turn-helix domain protein	-0.7334	-0.52714	-0.41947	0.210076	-0.99053	-1.44671	-0.56991	-0.52325	-0.15776	-1.35951	-0.70702	0.118529	B	2	R-General function prediction only
Cthe_0050	hypothetical protein	-0.11319	-0.41001	-0.19141	0.120151	-0.88294	-1.44094	-0.94637	-0.90053	0.083264	-1.37812	-1.1706	-0.54982	B	3	S-Hypothetical
Cthe_0051	hypothetical protein	-0.42508	-0.35295	-0.24928	-0.01397	-0.8465	-1.11813	-0.10661	-0.51469	-0.6782	-1.00779	-0.32076	-0.38827	B	2	S-Hypothetical
Cthe_0053	ribonucleoside-diphosphate reductase, adenosylcobalamin-dependent	-0.14248	-0.26677	-0.182	-0.38438	0.089523	0.167001	0.099332	0.131184	-0.051	0.276927	1.02191	1.18434	A	7	F-Nucleotide transport and metabolism
Cthe_0055	hypothetical protein	-0.54817	-1.3966	-0.84468	-0.83776	-0.03962	-0.41486	-0.08148	-0.10821	0.307927	0.108731	1.20277	0.775819	E	1	S-Hypothetical
Cthe_0056	Ig domain protein group 2 domain protein	-1.53369	-1.40888	-1.12382	-0.36647	-0.16671	-0.42571	0.069268	0.005718	-0.3467	-1.04164	-0.28935	0.330513	G	1	Y, V, Z, W, U, D, O, M, N, P, Q-Cellular Processes
Cthe_0065	hypothetical protein	1.60636	1.37965	0.862718	0.516692	0.816221	0.246598	0.968383	0.071054	-0.34114	-0.64368	-0.579	-1.08987	E	6	S-Hypothetical
Cthe_0066	hypothetical protein	1.659	1.31194	0.878197	0.508834	0.35801	0.37828	0.728384	0.070937	-0.44602	-0.24143	-0.55766	-0.65391	G	6	S-Hypothetical
Cthe_0068	peptidyl-prolyl cis-trans isomerase cyclophilin type	0.319088	0.16608	0.412415	0.169973	0.56125	0.638426	0.37884	0.35234	0.061871	-0.28242	-0.86857	-1.07409	A	5	Y, V, Z, W, U, D, O, M, N, P, Q-Cellular Processes
Cthe_0069	Aspartate--ammonia ligase	1.00189	0.745914	0.228211	0.049717	0.250187	0.783477	0.388882	0.439783	0.002188	-0.06277	-1.35894	-0.74991	E	5	E-Amino acid transport and metabolism
Cthe_0072	PspC domain protein	-0.34487	-0.52246	-0.77107	-0.22903	-1.72021	-1.9823	-1.90947	-1.24568	-0.74068	-1.32185	-1.9295	-1.45144	C	3	A, K-Transcription, RNA processing and modification
Cthe_0073	hypothetical protein	-0.22281	-0.31629	-0.38227	0.032855	-1.40814	-1.76649	-1.46331	-1.09051	-0.44491	-1.13858	-1.54938	-1.53278	C	3	S-Hypothetical
Cthe_0074	RNA polymerase, sigma-24 subunit, ECF subfamily	0.371532	-0.05182	-0.04328	-0.05332	-1.21123	-1.79663	-1.13169	-1.15523	-0.25855	-1.37182	-1.58963	-1.42064	C	3	S-Hypothetical
Cthe_0075	hypothetical protein	0.647678	-0.25015	-0.14809	-0.42857	-1.21628	-1.42024	-1.02395	-0.94371	0.022158	-0.7813	-1.55218	-1.38881	C	3	S-Hypothetical
Cthe_0076	hypothetical protein	-2.09926	-2.20357	-1.62238	-0.7918	-0.87527	-1.92617	-0.87508	-0.56783	-0.36721	-1.60209	-0.1439	-0.72229	D	3	S-Hypothetical
Cthe_0077	hypothetical protein	-1.85617	-1.43351	-0.98164	-0.60983	-0.8652	-1.14497	-0.64158	-0.57443	-0.26067	-0.70508	0.059219	-0.22356	F	1	S-Hypothetical
Cthe_0079	hypothetical protein	0.081199	-0.26496	-0.46484	-0.1665	-0.08333	-0.94397	-0.47017	-0.90573	0.142638	-1.01692	-0.61768	-1.11765	A	3	S-Hypothetical
Cthe_0085	Negative regulator of genetic competence	-1.12626	-0.63192	-0.43879	0.112972	-0.46268	-0.77253	-0.17479	-0.04695	-0.42489	-0.03262	1.01514	0.360875	E	1	Y, V, Z, W, U, D, O, M, N, P, Q-Cellular Processes
Cthe_0099	5,10-methylenetetrahydrofolate reductase	-0.68849	-0.84194	-0.58215	0.028558	-0.68417	-1.27034	-0.98735	-0.75389	-0.03561	-0.44071	-0.08017	-0.66411	C	1	E-Amino acid transport and metabolism
Cthe_0100	hypothetical protein	0.632708	0.462134	0.193414	0.058899	0.384758	0.836065	0.29825	0.477822	-0.21247	1.31282	0.963674	0.804436	A	8	S-Hypothetical
Cthe_0102	tRNA (guanine-N(7)-)-methyltransferase	1.50942	1.14299	0.944464	0.627813	0.572399	0.487441	0.024685	0.153704	0.540091	1.17432	0.49729	0.567135	E	8	R-General function prediction only
Cthe_0103	protein of unknown function UPF0047	-1.14377	-0.88062	-0.95313	-0.79654	-0.68135	-0.02274	-0.46066	0.023724	-0.38982	0.229693	1.04329	0.838436	E	1	S-Hypothetical
Cthe_0108	type IV pilus assembly PilZ	-1.33895	-0.94092	-1.57967	-1.07604	-0.57116	-0.49306	-0.63545	-0.48248	-0.06489	-0.20263	-1.23786	-1.38511	E	1	R-General function prediction only
Cthe_0116	sporulation transcription regulator whiA	1.18408	0.638412	0.21144	-0.05671	0.24463	0.369957	0.182532	-0.12529	0.129451	0.02616	0.24236	-0.00755	G	6	S-Hypothetical
Cthe_0119	anti-sigma F factor	-0.07053	-0.13566	-0.31334	-0.19724	0.468039	1.043	1.53947	1.56987	0.366341	0.495191	1.15564	0.752436	C	9	T-Signal transduction mechanisms
Cthe_0124	stage V sporulation protein AE	-0.28758	-0.23154	0.042671	-0.1263	-0.7579	-1.06281	-0.24908	-0.89067	-0.20281	-0.61668	0.518077	-0.03032	C	2	R-General function prediction only
Cthe_0125	stage V sporulation protein ae	-0.5665	-0.68534	-0.40221	0.009844	-0.57224	-1.09734	-0.46184	-0.46623	-0.47268	-0.7451	0.373792	-0.09913	C	2	R-General function prediction only
Cthe_0134	hypothetical protein	-1.07696	-0.41918	-0.31127	0.074553	-0.04331	0.34796	0.610173	0.246683	-0.25146	-0.10473	0.785159	0.094074	G	9	S-Hypothetical
Cthe_0135	Beta-ketoacyl synthase	-1.29051	-0.68304	-0.21056	-0.12401	0.435604	0.966664	0.79231	0.487093	-0.38812	-0.18117	0.011492	-0.08999	G	9	Y, V, Z, W, U, D, O, M, N, P, Q-Cellular Processes
Cthe_0136	4'-phosphopantetheinyl transferase	0.141125	0.490341	0.151838	-0.0596	1.04746	1.93066	1.44204	1.05462	0.069592	0.418129	-0.15843	0.198257	C	10	R-General function prediction only
Cthe_0137	glyceraldehyde-3-phosphate dehydrogenase, type I	-0.40124	-0.0832	0.043054	0.064681	0.18431	0.276182	0.372567	0.112407	0.19691	0.426472	1.17372	1.3947	A	7	G-Carbohydrate transport and metabolism
Cthe_0142	diguanylate cyclase	0.787399	0.641135	0.98034	0.484706	0.062028	0.237394	0.436876	0.138121	0.101548	-0.23016	-1.05302	-0.29507	A	6	T-Signal transduction mechanisms
Cthe_0144	preprotein translocase, SecG subunit	-0.0484	0.509261	0.710296	0.633364	0.934352	0.869636	1.0996	0.820468	-0.38621	-0.04159	-0.24113	-0.37582	C	9	Membrane Transport
Cthe_0145	metal dependent phophohydrolase	0.458834	0.686639	0.2022	0.149999	0.491097	1.1121	0.777458	0.614289	0.16438	0.512737	-0.49388	0.182987	C	9	R-General function prediction only
Cthe_0155	hypothetical protein	0.167896	0.299705	0.914118	0.728234	0.424733	0.729756	0.350975	0.403908	0.196818	1.30255	0.491283	0.65904	A	8	S-Hypothetical
Cthe_0165	hypothetical protein	0.461425	0.490951	-0.40047	-0.48056	0.885477	1.06049	0.910512	0.940379	0.104405	0.329371	-0.5079	-0.16928	C	9	S-Hypothetical
Cthe_0167	response regulator receiver	1.21414	1.32113	0.32801	0.237862	0.798826	0.895545	0.458145	0.429495	0.311213	0.550873	-0.81393	-0.18259	G	6	R-General function prediction only
Cthe_0168	hypothetical protein	0.921849	1.09614	0.487551	0.092005	0.245431	0.655647	-0.1327	0.297058	0.186544	0.389804	-1.34759	-0.67434	E	5	S-Hypothetical
Cthe_0169	FAD dependent oxidoreductase	0.227146	0.455707	0.174667	0.203805	-0.04383	-0.26891	-0.26543	-0.30543	0.284493	-0.06887	-1.44602	-1.31102	A	5	C-Energy production and conversion
Cthe_0170	hypothetical protein	-0.14312	-0.65362	-0.021	0.428949	-0.55588	-0.82533	-0.69306	-0.43923	0.070554	-0.28783	-1.39909	-1.30179	A	3	S-Hypothetical
Cthe_0171	hypothetical protein	-0.19845	-0.10525	-0.03838	0.051005	-0.55006	-0.25969	-0.13642	-0.02632	-0.13129	0.112003	-1.16201	-0.75364	A	5	S-Hypothetical
Cthe_0174	sulfatase	0.997035	0.822157	0.332162	0.619749	0.442176	0.16156	0.341738	-0.16096	0.700827	0.961292	1.24164	0.704397	A	8	Y, V, Z, W, U, D, O, M, N, P, Q-Cellular Processes
Cthe_0178	Argininosuccinate lyase	0.027048	-0.10482	-0.08209	0.101277	0.333505	0.1638	0.284079	0.132004	0.224747	0.043979	0.590841	1.06788	A	7	E-Amino acid transport and metabolism
Cthe_0185	cell wall hydrolase/autolysin	0.01109	0.103065	0.226523	0.662092	-1.53793	-1.68804	-1.25957	-0.62253	-0.72374	0.593534	0.484288	1.01904	B	7	Y, V, Z, W, U, D, O, M, N, P, Q-Cellular Processes
Cthe_0186	UDP-glucose 4-epimerase	-0.68163	-0.82713	-1.01206	-0.77443	0.038821	0.01603	0.279404	0.162799	-0.14301	-0.44865	0.629049	0.452672	G	1	Y, V, Z, W, U, D, O, M, N, P, Q-Cellular Processes
Cthe_0191	proteinase inhibitor I4 serpin	0.414172	-0.21989	-0.55367	-0.448	0.684258	0.405415	0.41668	0.751864	0.464089	-1.25998	-2.19124	-1.00672	A	9	Y, V, Z, W, U, D, O, M, N, P, Q-Cellular Processes
Cthe_0194	hypothetical protein	0.19466	-0.03282	0.280915	-0.14295	0.954908	1.25075	1.26528	1.01967	-0.69369	-0.02746	-0.13534	0.398091	C	9	S-Hypothetical
Cthe_0196	glutamine synthetase catalytic region	-1.88919	-1.88604	-1.50727	-1.25711	0.310212	-0.36418	-0.28014	-0.91491	0.777637	0.810525	-0.00115	0.204172	G	1	R-General function prediction only
Cthe_0197	glutamine amidotransferase class-II	-3.36798	-2.90506	-2.71914	-2.14459	-0.94239	-2.81972	-1.25853	-2.40495	0.291056	-0.30472	0.222684	0.120456	F	3	E-Amino acid transport and metabolism
Cthe_0198	ferredoxin-dependent glutamate synthase	-3.14379	-2.74365	-2.70343	-2.11041	-0.18723	-1.10378	-0.26592	-1.6236	0.46944	-0.31083	0.439854	0.241299	F	1	E-Amino acid transport and metabolism
Cthe_0199	4Fe-4S ferredoxin iron-sulfur binding domain-containing protein	-2.84174	-2.32956	-2.1821	-1.77767	-0.00013	-0.45292	0.215818	-1.06777	0.334847	-0.2971	0.574116	0.155184	F	1	C-Energy production and conversion
Cthe_0200	FAD-dependent pyridine nucleotide-disulphide oxidoreductase	-1.50182	-1.15104	-0.97695	-1.1152	-0.51598	0.168684	-0.13733	-0.28048	-0.35437	0.123239	-0.10978	0.310257	G	1	C-Energy production and conversion
Cthe_0206	UvrD/REP helicase	0.132221	0.526	0.6198	0.116671	0.872704	1.98307	1.66609	1.28662	-0.23317	-0.11605	-0.59808	-0.43802	C	10	B, L-Chromatin structure and dynamics, DNA replication, recombination and repair
Cthe_0207	hypothetical protein	1.02422	1.15112	1.19587	0.401558	1.29414	2.80713	1.56122	1.92006	-0.82523	-0.0319	-0.94398	-0.63782	F	10	S-Hypothetical
Cthe_0208	single-stranded-DNA-specific exonuclease RecJ	1.41362	1.48608	1.79878	0.850567	0.826878	1.92256	0.963585	1.04538	-0.26764	0.051358	-0.89221	-0.34215	F	6	B, L-Chromatin structure and dynamics, DNA replication, recombination and repair
Cthe_0209	glycosyl transferase family 2	0.601094	1.51459	1.31205	0.667368	0.224905	1.36431	0.808009	0.992523	-0.41115	0.651717	-0.79697	-0.2929	F	9	Y, V, Z, W, U, D, O, M, N, P, Q-Cellular Processes
Cthe_0211	glycoside hydrolase family 16	-1.95837	-1.25867	-1.02458	-0.34415	-2.22418	-3.56227	-2.4054	-2.87193	-0.50856	-2.67004	-1.7209	-2.23553	D	3	G-Carbohydrate transport and metabolism
Cthe_0212	beta-galactosidase	-1.24931	-1.43444	-0.76938	-0.27441	-0.58565	-1.08284	-0.76013	-0.37567	-0.38318	0.222794	1.17575	0.360112	F	1	G-Carbohydrate transport and metabolism
Cthe_0214	Phenylalanyl-tRNA synthetase alpha chain	-0.67303	-1.00075	-0.44785	-0.46301	0.670041	0.990672	0.848657	1.14122	-0.03983	0.335706	0.893792	0.865886	F	9	J-Translation, ribosomal structure and biogenesis
Cthe_0215	Phenylalanyl-tRNA synthetase beta chain	-1.11794	-1.09934	-0.66889	-0.49189	0.640325	0.957318	0.705462	1.07118	-0.07477	0.192887	0.531343	0.793075	F	9	J-Translation, ribosomal structure and biogenesis
Cthe_0216	small acid-soluble spore protein alpha/beta type	-0.06685	-0.32238	-0.28559	-0.39386	0.358746	0.737259	0.625897	0.855886	0.499785	0.70602	0.767894	1.26612	A	9	R-General function prediction only
Cthe_0217	Glucose-6-phosphate isomerase	-0.58442	-0.42921	-0.09221	-0.2227	0.346112	0.535863	0.357421	0.190035	-0.02775	0.380492	1.03706	0.808505	A	7	G-Carbohydrate transport and metabolism
Cthe_0219	5-nitroimidazole antibiotic resistance protein	0.179291	-0.03962	-0.39551	0.117453	-0.24235	-0.79593	-1.20329	-1.09	0.289197	0.281489	-0.10081	-0.67647	C	2	R-General function prediction only
Cthe_0222	hypothetical protein	1.36568	0.79398	0.149269	-0.32709	1.01745	1.36866	0.58367	1.12319	0.05675	0.902397	-0.7459	0.749879	F	10	S-Hypothetical
Cthe_0223	DNA helicase	0.897048	0.809987	0.30621	0.01258	1.05167	1.62033	1.33014	1.46487	0.197418	0.863273	-0.50041	0.698304	C	10	B, L-Chromatin structure and dynamics, DNA replication, recombination and repair
Cthe_0229	NAD-dependent epimerase/dehydratase	-0.45461	-0.83477	-1.12554	-1.11868	-0.21597	-0.58845	-0.20234	-0.45575	0.161585	-1.03531	-0.63368	-0.39497	E	1	Y, V, Z, W, U, D, O, M, N, P, Q-Cellular Processes
Cthe_0237	transcriptional regulator domain-containing protein	0.785203	1.13667	0.651915	0.347286	1.72317	1.31207	1.82357	0.959436	-0.35671	0.549544	-0.09934	0.310651	F	10	T-Signal transduction mechanisms
Cthe_0239	Spore coat protein CotH	0.717892	0.66086	0.563605	0.176169	1.71674	2.48183	1.87356	1.86995	0.410955	0.991592	0.024855	0.394249	C	10	R-General function prediction only
Cthe_0241	hypothetical protein	-0.8807	-0.44409	-1.10079	-0.77906	-0.15946	0.001953	-0.24011	-2.53e-05	0.319761	-0.31703	-1.01105	-0.74407	E	1	S-Hypothetical
Cthe_0242	Uncharacterised conserved protein UCP018688	0.721156	0.61968	0.3293	0.459918	1.18201	0.860993	0.153427	0.750616	-0.3669	0.695912	-0.44549	-0.06656	C	9	S-Hypothetical
Cthe_0243	copper amine oxidase-like domain-containing protein	0.053314	0.016562	-0.14872	-0.23892	1.01463	1.17289	0.469823	0.582664	-0.0598	0.537784	-0.07707	-0.19126	C	9	Y, V, Z, W, U, D, O, M, N, P, Q-Cellular Processes
Cthe_0244	heavy metal translocating P-type ATPase	-1.32376	-1.70361	-0.97074	-0.79131	-1.1464	-1.23111	-0.32213	-0.62062	-0.46282	-0.64171	-0.1106	-0.51046	F	1	Y, V, Z, W, U, D, O, M, N, P, Q-Cellular Processes
Cthe_0245	regulatory protein ArsR	-1.31924	-1.52479	-1.16818	-0.91062	-1.13823	-1.17722	-0.76351	-0.77166	-0.27886	-0.63604	0.030135	-0.15164	F	1	A, K-Transcription, RNA processing and modification
Cthe_0246	Carbohydrate binding family 6	-3.11986	-2.843	-2.23054	-1.27677	-1.51574	-3.00357	-0.99998	-1.34963	-0.41058	-2.5717	0.660416	-0.69927	D	3	R-General function prediction only
Cthe_0247	DNA mismatch repair protein MutS domain protein	-0.01089	-0.16411	-0.02422	-0.07677	-0.38695	-0.43265	-0.221	-0.23901	0.649065	0.544247	1.13903	0.754915	A	7	B, L-Chromatin structure and dynamics, DNA replication, recombination and repair
Cthe_0249	peptidase C11 clostripain	-0.64652	-1.03534	-1.11593	-0.72104	-0.03502	-0.51953	-0.00874	0.102462	0.431476	-0.6478	-0.05709	0.69171	G	1	R-General function prediction only
Cthe_0250	protein of unknown function UPF0027	-1.07132	-0.95773	-0.83865	-0.62504	-0.72584	-0.9564	-0.25529	-0.36952	-0.08414	-0.94369	-0.08107	0.396473	G	1	S-Hypothetical
Cthe_0254	protein of unknown function DUF58	1.10964	0.746546	0.39532	0.084292	0.602098	0.938965	0.747021	0.561673	-0.10887	-0.00457	-0.0939	0.288903	G	9	R-General function prediction only
Cthe_0255	hypothetical protein	1.01419	0.539974	0.678913	0.229275	0.856561	1.07316	0.648128	0.658747	-0.18689	-0.11492	-0.19305	-0.00074	F	9	S-Hypothetical
Cthe_0267	type 3a cellulose-binding domain protein	-1.23455	-1.30324	-0.80802	-0.55186	-0.11082	-0.27966	-0.60182	-0.25839	-0.34592	0.031068	0.265517	-0.37385	G	1	R-General function prediction only
Cthe_0268	RNA polymerase sigma-I factor	-0.76582	-1.00526	-0.89163	-0.72814	-0.18051	-0.06614	-0.64089	-0.0974	-0.00838	0.56205	0.024563	-0.66429	G	1	A, K-Transcription, RNA processing and modification
Cthe_0269	Glycoside hydrolase, family 8; Dockerin type 1	-1.35291	-1.13167	-0.81629	-0.30376	-0.26986	-0.68093	-0.20945	-0.21266	0.084116	-0.4265	0.289181	0.164116	G	1	G-Carbohydrate transport and metabolism
Cthe_0270	glycoside hydrolase family 18	-1.39557	-1.44112	-1.5459	-0.552	-1.01299	-1.78342	-1.0694	-0.87424	0.272955	-1.28043	-0.33028	-0.35663	D	1	G-Carbohydrate transport and metabolism
Cthe_0272	peptidase S11 D-alanyl-D-alanine carboxypeptidase 1	-0.17924	-0.31274	-0.45416	-0.22445	-0.31865	-0.59503	-0.5034	-0.38624	-0.02771	-0.61391	-1.20786	-1.58229	A	3	Y, V, Z, W, U, D, O, M, N, P, Q-Cellular Processes
Cthe_0273	diguanylate cyclase	0.070713	-0.15454	-0.73154	-0.14891	0.110593	-0.44359	-0.34881	-0.30647	0.295487	-0.58312	-1.91953	-2.26053	A	5	T-Signal transduction mechanisms
Cthe_0274	glycoside hydrolase family 9	-1.73043	-1.00901	-0.96613	-0.41341	-0.26003	-0.09307	-0.26526	-0.03138	-0.25606	-0.20972	0.299342	0.221162	G	1	R-General function prediction only
Cthe_0278	pseudouridine synthase	1.14424	0.831185	0.425015	0.160018	0.33288	0.335489	0.187212	0.068419	0.67946	0.088547	0.156168	0.066052	G	6	J-Translation, ribosomal structure and biogenesis
Cthe_0279	hypothetical protein	1.35279	0.660853	0.64998	0.445036	0.294735	0.227826	-0.01408	0.039911	0.739438	0.507861	0.493465	0.229447	G	6	S-Hypothetical
Cthe_0280	Coat F domain protein	1.21945	0.700945	0.773108	0.395323	0.089692	0.221371	-0.26151	-0.21062	0.657536	0.562935	0.346243	0.442544	G	6	R-General function prediction only
Cthe_0284	protein of unknown function DUF815	-0.46501	-0.23867	-0.51081	-0.4789	-0.24128	0.314035	0.041624	0.115494	-0.03489	0.770628	1.19883	1.0537	A	7	R-General function prediction only
Cthe_0285	isocitrate dehydrogenase, NADP-dependent	-0.25623	-0.06308	-0.13949	0.110086	0.661814	0.691626	0.443054	0.152979	0.332957	0.379835	1.04865	1.42175	A	7	C-Energy production and conversion
Cthe_0286	ATP-binding region ATPase domain protein	0.21877	0.047151	-0.04628	-0.05883	1.8649	2.31784	1.62463	1.30936	0.385469	1.05676	1.40988	1.34344	B	10	T-Signal transduction mechanisms
Cthe_0287	ATP-binding region ATPase domain protein	0.332445	0.166662	-0.1005	-0.1438	1.68131	2.03079	1.22886	0.990591	0.899577	1.01739	1.03166	1.21971	B	10	T-Signal transduction mechanisms
Cthe_0288	MCP methyltransferase CheR-type	0.848898	0.520967	-0.14114	-0.50174	1.62666	2.28829	1.39739	1.46828	0.008803	0.927862	0.30801	0.693871	C	10	Y, V, Z, W, U, D, O, M, N, P, Q-Cellular Processes
Cthe_0293	hypothetical protein	0.842203	0.781311	0.542709	0.085342	0.59335	1.05291	0.497975	0.723853	-0.28419	1.0573	0.233192	0.602446	B	9	S-Hypothetical
Cthe_0296	hypothetical protein	1.12757	0.852229	0.695413	0.327922	0.820245	1.49224	0.452384	0.606366	0.767096	1.36241	0.435973	0.375003	D	8	S-Hypothetical
Cthe_0297	methyl-accepting chemotaxis sensory transducer	1.16012	0.954228	0.763826	0.173205	0.881302	1.46085	0.724964	0.778891	0.769757	1.28656	0.705755	0.523298	D	8	R-General function prediction only
Cthe_0298	chemotaxis sensory transducer	1.4194	1.10458	0.258127	-0.16287	0.608636	1.29936	0.286346	0.42502	0.751722	0.827038	-0.29367	0.201712	F	6	Y, V, Z, W, U, D, O, M, N, P, Q-Cellular Processes
Cthe_0299	MATE efflux family protein	1.54726	1.21691	0.810652	0.291827	-0.0276	0.491035	-0.22299	-0.29977	0.256082	0.563201	-0.0614	-0.58467	G	6	Y, V, Z, W, U, D, O, M, N, P, Q-Cellular Processes
Cthe_0300	Sporulation uncharacterized protein YkwD	1.71405	1.42512	1.68121	1.05814	-0.33162	0.105825	-0.52649	-0.39339	0.691484	0.525078	-0.50209	-0.31019	G	6	S-Hypothetical
Cthe_0301	protein of unknown function DUF1212	1.06314	0.920165	1.03113	0.922889	-0.46399	-1.10969	-1.04336	-1.23234	0.827704	-0.08505	-1.23461	-1.24084	F	5	S-Hypothetical
Cthe_0302	hypothetical protein	1.2782	0.93005	1.16045	1.19529	-0.4961	-2.01295	-1.36731	-1.76859	0.862066	-0.938	-1.78363	-1.93906	D	5	S-Hypothetical
Cthe_0303	hypothetical protein	2.1523	1.72369	1.29223	1.11531	0.60407	-0.42921	-0.54414	-0.2766	0.435354	0.311638	-1.5313	-0.74165	G	6	S-Hypothetical
Cthe_0310	3D domain-containing protein	-0.92384	-0.54321	-0.51996	-0.14483	-0.05043	-0.1748	-0.10627	-0.02885	-0.55887	-0.59374	-1.06992	-1.3943	A	5	S-Hypothetical
Cthe_0313	hypothetical protein	0.39175	0.054128	-0.12308	-0.31029	0.025688	0.049842	-0.12555	-0.08055	0.001237	-0.44239	-1.34065	-1.18652	A	5	S-Hypothetical
Cthe_0314	Glycosyltransferase 28 domain	-0.04233	-0.03168	-0.15238	-0.44112	-0.14346	-0.00027	-0.14706	-0.0915	0.025756	-0.55579	-1.42789	-1.29561	A	5	G-Carbohydrate transport and metabolism
Cthe_0315	RNA polymerase sigma-I factor	0.116963	0.293469	-0.7287	-0.44596	-0.51045	-0.24151	-0.42715	-0.3265	-0.16829	-0.5811	-1.76092	-1.26099	A	5	A, K-Transcription, RNA processing and modification
Cthe_0316	PA14 domain protein	-0.18071	-0.78204	-1.01432	-0.88053	-0.59257	-0.58579	-0.70935	-0.28544	-0.39609	-1.00893	-1.62993	-1.60386	E	5	R-General function prediction only
Cthe_0319	class II aldolase/adducin family protein	0.003314	0.065221	-0.16699	-0.00805	0.186121	0.474041	0.024163	0.24705	0.267399	1.07577	1.43985	0.513822	A	7	G-Carbohydrate transport and metabolism
Cthe_0320	hypothetical protein	-0.07157	-0.36248	0.06057	0.102489	0.422834	0.413347	0.343555	0.427438	0.306042	1.11573	2.0248	0.993451	A	7	S-Hypothetical
Cthe_0321	Tetratricopeptide TPR_2 repeat-containing protein	0.139611	0.347657	0.262558	0.412548	0.364019	0.409959	0.448567	0.248182	0.126004	0.749675	1.66761	0.756431	A	8	S-Hypothetical
Cthe_0323	hypothetical protein	-0.04642	0.602897	0.10102	0.081839	-1.17069	-0.22538	-0.6404	-0.59572	-0.43884	1.7165	2.05654	1.48967	B	7	S-Hypothetical
Cthe_0324	valyl-tRNA synthetase	-1.40883	-0.41388	0.027369	0.315442	-1.0219	-1.02	-0.53375	-0.89032	-0.14493	0.624149	2.31792	1.5431	D	7	J-Translation, ribosomal structure and biogenesis
Cthe_0325	NAD+ synthetase	-0.57709	-0.06615	0.11813	0.589607	-0.65889	-1.0297	-0.65721	-0.82899	0.612826	0.668351	1.54511	1.26881	B	7	H-Coenzyme metabolism
Cthe_0326	hypothetical protein	-0.32953	0.013881	-0.41341	-0.30083	-1.18525	-0.89874	-0.81159	-0.90803	-0.59385	-0.12014	-0.02919	-0.50346	C	2	S-Hypothetical
Cthe_0327	hypothetical protein	-1.13278	-1.28676	-0.56631	-0.54857	-0.08398	-0.15226	0.100485	0.139697	0.416821	0.079383	0.840482	0.64049	G	1	S-Hypothetical
Cthe_0338	NADH-quinone oxidoreductase, E subunit	-0.28011	0.076531	-0.11172	-0.19053	1.18491	1.57912	0.967694	0.779961	-0.09224	0.77847	0.446422	0.216098	C	9	C-Energy production and conversion
Cthe_0339	ATP-binding region ATPase domain protein	-0.18508	0.145911	-0.0135	-0.13582	1.05573	1.5436	0.947832	0.785892	-0.19076	0.804187	0.284695	0.642341	C	9	R-General function prediction only
Cthe_0341	Respiratory-chain NADH dehydrogenase domain 51 kDa subunit	-0.07264	0.102281	-0.02782	-0.00863	0.929359	1.10058	0.877438	0.560531	0.157931	0.197846	0.290167	0.544038	C	9	C-Energy production and conversion
Cthe_0342	hydrogenase, Fe-only	-0.16446	-0.02111	-0.22717	-0.47738	0.905396	1.33797	0.810321	0.588955	-0.15311	0.703912	0.287756	0.445759	C	9	R-General function prediction only
Cthe_0343	flavin reductase domain protein FMN-binding	-0.48962	-0.21475	-1.13798	-0.8836	0.722586	1.40766	0.416011	0.733416	-0.65225	0.150196	0.158765	0.295967	F	9	R-General function prediction only
Cthe_0347	phosphofructokinase	0.363293	0.418452	0.197951	0.419383	0.896355	1.03817	0.825643	0.469312	0.014664	0.878263	1.7003	1.17724	B	8	G-Carbohydrate transport and metabolism
Cthe_0350	signal peptidase I	0.584111	0.539402	0.027699	-0.26268	0.920321	1.66182	0.480038	0.572562	-0.14256	0.434836	-0.18516	0.521456	C	9	S-Hypothetical
Cthe_0363	aminotransferase class I and II	-0.44892	-0.09034	-0.13969	0.242282	0.505306	-0.20552	0.129171	-0.25351	0.049191	-0.20146	-1.13436	-0.86749	A	5	E-Amino acid transport and metabolism
Cthe_0364	helix-turn-helix domain protein	0.115933	0.41538	0.548274	0.277089	-0.05827	-0.34642	-0.97549	-1.09133	-0.25761	0.300883	-1.00388	-1.21836	C	5	R-General function prediction only
Cthe_0366	hypothetical protein	-0.31829	-0.11534	0.078319	0.664894	-0.60285	-0.58833	-0.15332	0.364229	-0.91735	0.853492	1.19878	0.779828	A	7	S-Hypothetical
Cthe_0372	glutamate synthase (NADPH), homotetrameric	-1.26934	-1.46201	-1.24761	-0.54764	-0.19554	-0.75404	-0.51603	-0.1944	-0.02571	-0.33401	0.833054	1.0736	E	1	E-Amino acid transport and metabolism
Cthe_0373	oxidoreductase FAD/NAD(P)-binding domain protein	-1.35238	-1.3151	-0.92978	-0.65752	-0.11515	-0.53766	-0.05142	-0.20973	0.05407	-0.00264	1.67873	1.43938	E	1	H-Coenzyme metabolism
Cthe_0374	Glu/Leu/Phe/Val dehydrogenase	-1.23714	-1.33122	-1.18886	-1.53055	1.30036	0.945058	0.706097	-0.21762	0.673015	0.166234	-0.28189	-0.8727	F	9	E-Amino acid transport and metabolism
Cthe_0375	GMP synthase [glutamine-hydrolyzing]	-0.11731	0.394954	0.144238	-0.04739	-0.15973	0.100839	-0.02783	-0.28828	-0.41793	0.231261	1.3259	0.6327	A	7	F-Nucleotide transport and metabolism
Cthe_0377	peptidase M56 BlaR1	-0.70248	-0.37578	-0.7205	-0.07378	-0.29064	-0.10205	-0.56749	-0.09336	-0.13409	-0.18661	-1.23663	-0.71442	A	5	A, K-Transcription, RNA processing and modification
Cthe_0378	hypothetical protein	-1.19681	-0.9358	-0.72594	0.06615	-0.25683	-0.77146	-1.11471	-0.68097	0.22603	-0.43653	-0.66719	-0.4349	F	1	S-Hypothetical
Cthe_0379	hypothetical protein	-1.33321	-1.26173	-0.54294	0.081376	-0.45176	-0.88994	-1.13929	-0.76284	0.129521	-0.73492	-0.77113	-0.70559	F	1	S-Hypothetical
Cthe_0380	hypothetical protein	-0.32984	-0.21866	-0.47405	0.040733	-0.27732	-0.23731	-0.68566	-0.37647	-0.25834	-0.47494	-1.01364	-0.38234	A	5	S-Hypothetical
Cthe_0383	protein of unknown function DUF214	0.306291	0.351448	0.184297	0.499414	-0.00227	-0.02755	-1.1329	-0.57243	0.017415	0.237285	-0.91095	0.003395	C	5	R-General function prediction only
Cthe_0388	Alcohol dehydrogenase GroES domain protein	-0.76367	-0.20413	-0.12381	-0.14887	-0.43943	-0.41027	-1.44837	-1.03851	-1.3146	-1.37056	-0.83482	-0.83634	C	5	E-Amino acid transport and metabolism
Cthe_0389	PfkB domain protein	-0.69419	-0.17644	-0.13282	-0.15829	-0.25384	-0.21911	-1.1665	-0.69224	-1.26472	-1.28903	-0.946	-1.27675	C	5	G-Carbohydrate transport and metabolism
Cthe_0390	ROK family protein	-0.79265	-0.19331	-0.26581	-0.1728	-0.14641	-0.20484	-1.25299	-0.66016	-1.46302	-1.31675	-0.91126	-0.88738	C	5	A, K-Transcription, RNA processing and modification
Cthe_0395	RbsD or FucU transport	-0.16088	-0.19145	0.235565	0.473319	1.1699	1.90828	1.00631	1.68294	-0.69531	0.252319	0.879208	1.12892	C	10	G-Carbohydrate transport and metabolism
Cthe_0396	ABC transporter related	1.18458	0.85351	0.54819	0.358783	0.474303	1.21745	0.332142	0.795472	0.301687	0.588498	-0.09851	0.385172	F	9	Y, V, Z, W, U, D, O, M, N, P, Q-Cellular Processes
Cthe_0397	ABC transporter related	1.05031	1.05246	0.554334	0.426583	0.096904	0.819859	0.104013	0.244822	0.468147	0.968434	0.400101	0.421491	G	8	Y, V, Z, W, U, D, O, M, N, P, Q-Cellular Processes
Cthe_0403	RNA polymerase sigma-I factor	0.815099	1.04654	0.33519	0.143447	1.23071	1.47537	1.10333	1.03579	0.442211	1.63142	1.10883	1.13746	D	8	A, K-Transcription, RNA processing and modification
Cthe_0404	type 3a cellulose-binding domain protein	0.352113	0.530303	0.580141	0.350392	0.437351	0.483028	0.363501	0.024477	0.896453	1.15216	1.05569	0.376414	A	8	R-General function prediction only
Cthe_0406	hypothetical protein	-0.74661	-0.80443	-1.14196	-1.04662	-0.07801	-0.33797	-0.50503	-0.30798	0.138684	-0.15594	-0.64638	-0.67464	G	1	S-Hypothetical
Cthe_0407	radical SAM domain-containing protein	-1.5714	-1.84138	-1.61545	-1.45346	-0.67008	-1.68091	-1.21037	-0.93043	-0.18298	-1.61984	-1.4645	-0.58774	D	3	R-General function prediction only
Cthe_0408	diguanylate cyclase	-0.44563	-0.93053	-1.37695	-1.48936	0.305739	0.7185	0.12975	0.709489	0.455045	-0.41569	-0.97009	-0.23336	G	1	T-Signal transduction mechanisms
Cthe_0411	hypothetical protein	-1.30128	-0.76654	-0.53716	0.455807	0.487275	0.22091	0.49845	0.703985	-0.1207	0.805247	1.42043	0.22666	E	9	S-Hypothetical
Cthe_0412	glycoside hydrolase family 9	-0.45461	-0.09199	-0.33277	-0.5297	-0.06205	1.55187	0.587151	1.23876	-0.0248	0.377642	-0.61392	0.357172	C	9	R-General function prediction only
Cthe_0413	Cellulose 1,4-beta-cellobiosidase	-1.23328	-0.92239	-0.57174	-0.61813	0.117476	0.304254	0.079105	-0.06058	0.108015	-0.74296	0.298044	-0.03006	G	1	R-General function prediction only
Cthe_0417	ribosomal protein S15	0.586872	0.883365	-0.06452	-0.19954	0.560811	1.98902	0.596467	1.30542	0.059048	1.64466	0.773099	0.978806	C	8	J-Translation, ribosomal structure and biogenesis
Cthe_0419	peptidase M16 domain protein	1.43748	1.47446	0.972566	0.59864	1.08129	1.70166	1.17695	0.93287	0.874548	1.84969	1.33363	1.16753	D	8	R-General function prediction only
Cthe_0422	Redox-sensing transcriptional repressor rex	-0.93506	-0.6936	-0.5693	-0.44007	2.97893	3.47117	2.81082	3.47572	-0.28096	0.504321	0.735699	2.32041	B	10	R-General function prediction only
Cthe_0423	iron-containing alcohol dehydrogenase	-1.01242	-0.79039	-0.48065	-0.44046	1.9058	2.49238	2.04631	2.60043	-0.33895	0.325756	0.60395	2.56521	D	10	C-Energy production and conversion
Cthe_0424	aminoglycoside phosphotransferase	-0.83182	-0.87707	-0.45971	-0.66296	1.98237	3.13868	2.23367	2.92539	-0.39494	0.773428	0.907712	2.86721	B	10	R-General function prediction only
Cthe_0425	hypothetical protein	-1.38326	-0.59167	-0.16738	-0.3153	2.48811	4.06767	3.23221	3.84483	-0.81027	0.82109	1.06128	2.78913	D	10	S-Hypothetical
Cthe_0426	Fe-S cluster domain protein	-0.85565	-0.75593	-0.4443	-0.74066	2.46825	3.86229	2.82069	3.60387	-0.51017	0.742687	1.04222	2.80811	B	10	R-General function prediction only
Cthe_0427	Stage II sporulation protein E	-1.24405	-1.10966	-0.90929	-1.47757	2.31174	4.19685	2.46126	3.4187	-0.3941	1.63458	1.23187	2.33706	D	10	R-General function prediction only
Cthe_0428	NADH dehydrogenase (ubiquinone) 24 kDa subunit	-0.83513	-1.09827	-1.11141	-1.68686	3.08163	5.4912	3.04682	4.60614	-0.68751	1.74278	1.06846	2.55274	F	10	C-Energy production and conversion
Cthe_0429	Respiratory-chain NADH dehydrogenase domain 51 kDa subunit	-1.51726	-1.13984	-0.83124	-1.19831	1.68042	3.70389	2.31944	3.30059	-0.44086	1.33758	1.23358	1.89815	D	10	C-Energy production and conversion
Cthe_0430	hydrogenase, Fe-only	-1.0346	-1.05158	-1.10351	-1.93213	1.78745	4.8323	2.90156	4.06401	-0.77313	1.86807	1.53672	1.71058	F	10	R-General function prediction only
Cthe_0431	hypothetical protein	-1.78036	-1.44532	-1.47118	-2.16283	2.23538	5.63872	3.14654	4.73794	-0.91691	2.17362	1.80005	1.76467	D	10	S-Hypothetical
Cthe_0432	hypothetical protein	1.44962	1.12468	-0.77592	-1.29897	1.71226	4.32716	0.437859	2.58082	0.063281	2.89624	-0.09723	1.29991	F	10	S-Hypothetical
Cthe_0433	glycoside hydrolase family 9	-1.26118	-1.04595	-1.14305	-1.22249	0.162314	0.123325	0.025166	-0.03054	-0.09761	0.299238	0.636997	-0.40789	G	1	R-General function prediction only
Cthe_0435	Dockerin type 1 protein	-1.57795	-1.85909	-1.90728	-1.34514	-0.42325	-1.69995	-0.33302	-0.46149	-0.25787	-1.85553	0.292668	0.079092	D	1	R-General function prediction only
Cthe_0436	Tetratricopeptide TPR_2 repeat-containing protein	0.347803	-0.32883	-0.71235	-0.76271	0.053601	-0.17145	-0.16993	-0.13598	0.060598	-0.71987	-1.22841	-0.84292	A	5	Y, V, Z, W, U, D, O, M, N, P, Q-Cellular Processes
Cthe_0438	Dockerin type 1 protein	0.232713	0.277228	-0.12201	-0.08363	0.048811	0.290946	0.382878	0.351686	-0.24552	-0.22374	-1.21713	-0.01252	A	5	S-Hypothetical
Cthe_0439	CobB/CobQ domain protein glutamine amidotransferase	-0.4337	0.168377	-0.10813	0.093577	-0.13319	0.153483	0.293851	-0.00356	-0.08505	0.804797	1.08933	0.308669	A	7	R-General function prediction only
Cthe_0440	domain of unknown function DUF1727	-0.3529	0.012857	-0.19747	0.11061	0.297981	0.415467	0.351612	0.364686	0.179065	0.854282	1.16894	0.657833	A	7	Y, V, Z, W, U, D, O, M, N, P, Q-Cellular Processes
Cthe_0441	EPSP synthase (3-phosphoshikimate 1-carboxyvinyltransferase)	-0.74975	-1.28117	-1.21014	-1.18692	0.138662	-0.2626	-0.1821	-0.34167	0.293281	-0.19897	-0.17937	-0.02824	G	1	Y, V, Z, W, U, D, O, M, N, P, Q-Cellular Processes
Cthe_0442	Polypeptide-transport-associated domain protein FtsQ-type	0.105028	-0.18435	-0.73239	-1.07087	-0.05661	-0.05421	-0.14363	-0.35174	0.484078	0.414874	-0.04182	0.023498	G	1	Y, V, Z, W, U, D, O, M, N, P, Q-Cellular Processes
Cthe_0451	protein of unknown function DUF115	-1.02505	-0.38641	-0.45184	-0.06775	-0.11595	-0.00222	-0.01942	-0.18452	-0.0855	-0.17732	0.238177	0.264849	G	1	S-Hypothetical
Cthe_0452	cellulosome anchoring protein cohesin region	-1.19155	-0.79275	-0.54476	-0.18615	-0.26768	-0.69465	-0.60764	-0.44399	-0.16898	-0.42261	0.268569	-0.18731	G	1	R-General function prediction only
Cthe_0455	Mg chelatase, subunit ChlI	1.05252	0.3508	0.352007	-0.3433	-0.1078	-0.0026	0.021654	-0.20902	0.540422	-0.22802	-0.99485	-1.13115	E	5	Y, V, Z, W, U, D, O, M, N, P, Q-Cellular Processes
Cthe_0456	protein of unknown function UPF0047	0.780521	1.07937	0.453202	0.073171	-0.01005	0.429616	0.352267	-0.08117	0.736721	0.392337	-0.55531	-0.1833	G	6	S-Hypothetical
Cthe_0461	gid protein	1.23885	1.54047	1.63921	1.0282	0.76516	0.799893	1.1858	0.314019	-0.7446	-0.50239	-0.46987	-0.47651	F	6	J-Translation, ribosomal structure and biogenesis
Cthe_0462	flagellar basal-body rod protein FlgB	1.04749	1.03876	1.43455	1.15779	1.17046	0.213537	0.51327	0.480919	-0.02475	0.504907	-0.4928	-0.43961	F	6	Y, V, Z, W, U, D, O, M, N, P, Q-Cellular Processes
Cthe_0463	flagellar basal-body rod protein FlgC	1.34715	1.53688	1.95369	1.76034	1.1689	0.485708	0.747236	0.708826	0.250175	0.872096	-0.14737	0.100842	F	8	Y, V, Z, W, U, D, O, M, N, P, Q-Cellular Processes
Cthe_0464	flagellar hook-basal body complex subunit FliE	1.92513	2.06584	2.47194	1.63712	1.53838	1.84247	1.21588	1.39332	0.45749	1.49502	-0.32446	0.164534	F	6	Y, V, Z, W, U, D, O, M, N, P, Q-Cellular Processes
Cthe_0465	flagellar M-ring protein FliF	1.36593	1.631	2.00771	1.29173	0.654471	1.68744	0.774544	1.19955	0.080277	0.943222	-0.9456	0.064924	F	6	Y, V, Z, W, U, D, O, M, N, P, Q-Cellular Processes
Cthe_0466	flagellar motor switch protein FliG	1.1472	1.53001	1.87546	1.43032	0.296741	1.43342	0.386376	1.06923	0.051514	0.789776	-1.0502	-0.03187	F	6	Y, V, Z, W, U, D, O, M, N, P, Q-Cellular Processes
Cthe_0467	Flagellar assembly protein FliH/Type III secretion system HrpE	0.794233	1.29954	1.89712	1.23513	-0.06194	1.30485	0.218836	0.956921	0.005137	0.629795	-1.11468	-0.06422	F	6	Y, V, Z, W, U, D, O, M, N, P, Q-Cellular Processes
Cthe_0468	flagellar protein export ATPase FliI	1.43971	1.59069	1.94176	1.19561	-0.09531	1.06202	-0.08814	0.336701	0.477435	0.268767	-1.31624	-0.28948	F	6	Y, V, Z, W, U, D, O, M, N, P, Q-Cellular Processes
Cthe_0469	flagellar export protein FliJ	1.40766	1.62053	1.94263	0.758441	-0.51459	1.05245	-0.16041	0.277375	0.573506	0.443785	-1.31176	-0.34567	F	6	Y, V, Z, W, U, D, O, M, N, P, Q-Cellular Processes
Cthe_0470	hypothetical protein	1.48905	1.54692	1.88366	1.28468	-0.1163	0.848028	-0.27348	0.367888	0.628224	0.042486	-1.56853	-0.40706	G	6	S-Hypothetical
Cthe_0471	flagellar hook-length control protein	1.20475	0.8391	1.63019	1.47592	0.170114	0.596842	-0.01961	0.423074	0.923416	-0.33091	-0.57884	-0.47029	G	6	Y, V, Z, W, U, D, O, M, N, P, Q-Cellular Processes
Cthe_0472	flagellar hook capping protein	0.954686	1.16862	2.1203	1.59851	-0.30398	0.253799	0.131907	-0.01343	0.93149	-0.04526	-0.3849	-0.69498	G	6	Y, V, Z, W, U, D, O, M, N, P, Q-Cellular Processes
Cthe_0473	flagellar operon protein	0.892522	1.23373	1.40157	0.995177	-0.36251	0.561595	0.065212	0.189847	0.490573	-0.01253	-0.80371	-0.71868	G	6	R-General function prediction only
Cthe_0474	fagellar hook-basal body protein	0.469215	0.441802	0.709326	0.620655	-0.21126	-0.16681	-0.39176	-0.3787	0.309267	-0.94213	-1.18037	-1.47726	A	5	Y, V, Z, W, U, D, O, M, N, P, Q-Cellular Processes
Cthe_0475	flagellar FlbD family protein	0.376796	0.662907	0.200668	-0.04783	0.160616	0.985085	1.15859	0.955073	-0.44123	-0.66083	-0.76734	-0.47117	C	9	Y, V, Z, W, U, D, O, M, N, P, Q-Cellular Processes
Cthe_0476	flagellar basal body-associated protein FliL	0.184272	0.338793	0.235185	0.172125	-0.51264	-0.55707	-0.00943	-0.25344	0.171634	-0.67382	-0.5791	-1.1999	A	5	R-General function prediction only
Cthe_0477	flagellar motor switch protein FliM	-0.54051	-0.04032	0.073043	0.197753	-0.9262	-0.5852	0.139092	0.209105	-0.72469	-0.90645	-1.16727	-1.24306	A	5	Y, V, Z, W, U, D, O, M, N, P, Q-Cellular Processes
Cthe_0478	flagellar motor switch protein FliN	-0.18885	-0.28891	-0.00425	0.60288	-0.62733	-0.89431	-0.28643	0.07711	-0.41995	-0.70226	-0.64406	-1.09684	A	5	Y, V, Z, W, U, D, O, M, N, P, Q-Cellular Processes
Cthe_0479	response regulator receiver	-0.76469	-0.1427	0.299668	0.643105	-1.17022	-1.44416	-0.61739	-0.63764	-0.63642	-0.97216	-0.53536	-1.11532	C	2	T-Signal transduction mechanisms
Cthe_0480	hypothetical protein	-0.55552	-0.4744	-0.15328	0.454657	-1.00318	-1.37873	-0.67894	-0.48219	-0.66318	-1.00869	-0.81658	-1.42604	B	2	S-Hypothetical
Cthe_0481	flagellar biosynthetic protein FliP	-0.5851	-0.08822	-0.0855	0.580486	-1.42561	-1.68438	-0.80082	-1.03071	-0.42377	-1.04887	-0.98947	-1.10492	C	2	Y, V, Z, W, U, D, O, M, N, P, Q-Cellular Processes
Cthe_0482	flagellar biosynthetic protein FliQ	-0.69927	-0.24264	-0.11584	0.616534	-1.21488	-1.44341	-0.81481	-0.70345	-0.96339	-1.15104	-0.90946	-1.37238	B	2	Y, V, Z, W, U, D, O, M, N, P, Q-Cellular Processes
Cthe_0483	flagellar biosynthetic protein FliR	-0.26044	0.33493	0.510491	0.829743	-0.89237	-1.10176	-0.19709	-0.33463	-0.75166	-0.89256	-0.76233	-1.18893	C	5	Y, V, Z, W, U, D, O, M, N, P, Q-Cellular Processes
Cthe_0484	flagellar biosynthetic protein FlhB	0.274557	0.21001	0.331366	0.395062	-0.40301	-0.2147	-0.09775	0.251824	-0.72437	-0.59676	-1.06136	-1.36807	A	5	Y, V, Z, W, U, D, O, M, N, P, Q-Cellular Processes
Cthe_0485	flagellar biosynthesis protein FlhA	-0.15488	0.05881	0.356353	0.612638	-0.54751	-0.48704	0.002608	0.154929	-0.68094	-0.92883	-1.0017	-1.11397	A	5	Y, V, Z, W, U, D, O, M, N, P, Q-Cellular Processes
Cthe_0486	flagellar biosynthetic protein FlhF	-0.04981	0.424094	0.519156	0.744761	-0.62452	-0.29553	-0.15446	0.223952	-0.57935	-0.6771	-1.17046	-1.10474	A	5	Y, V, Z, W, U, D, O, M, N, P, Q-Cellular Processes
Cthe_0487	Cobyrinic acid ac-diamide synthase	0.22663	0.349951	0.439993	0.546492	-0.76296	-0.37859	-0.237	0.14691	-0.62649	-0.73783	-1.23996	-1.3304	A	5	Y, V, Z, W, U, D, O, M, N, P, Q-Cellular Processes
Cthe_0492	CheC domain protein	0.600523	0.755907	1.26004	1.13068	-0.26111	-0.04073	0.430255	0.303172	-0.18056	-0.43612	-0.28076	-0.54489	G	6	Y, V, Z, W, U, D, O, M, N, P, Q-Cellular Processes
Cthe_0493	Chemoreceptor glutamine deamidase cheD	1.18591	0.636903	1.11652	1.02304	-0.03432	0.126045	0.199471	0.425042	-0.27299	-0.38292	-0.66717	-0.83773	G	6	Y, V, Z, W, U, D, O, M, N, P, Q-Cellular Processes
Cthe_0494	hypothetical protein	0.901786	0.677678	1.46846	1.14538	0.088657	0.213884	0.762362	0.684144	-0.55803	-0.49692	-0.4702	-0.71964	G	6	S-Hypothetical
Cthe_0495	RNA polymerase, sigma 28 subunit	1.0211	0.805981	1.48155	1.16786	0.091374	0.362784	0.641136	0.583977	0.01513	0.097823	-0.42114	0.15311	G	6	S-Hypothetical
Cthe_0502	hypothetical protein	0.127606	0.151181	0.172202	-0.10903	0.296561	0.478932	1.10833	1.44293	0.314305	0.441512	0.588839	0.412281	C	9	S-Hypothetical
Cthe_0507	Exonuclease RNase T and DNA polymerase III	1.22396	1.74542	1.514	0.9695	0.648453	0.584621	1.183	0.122096	-0.50796	0.217084	-0.60822	-0.3339	F	6	R-General function prediction only
Cthe_0508	hypothetical protein	1.73008	1.54539	1.42221	0.779523	0.705711	0.626407	1.22146	0.075977	-0.66119	-0.15879	-0.66247	-0.82352	F	6	S-Hypothetical
Cthe_0519	DNA methylase N-4/N-6 domain protein	-0.38443	-0.73609	-0.97418	-1.05808	0.124587	0.331387	0.132893	0.000996	-0.02865	0.244386	0.07938	0.448261	G	1	B, L-Chromatin structure and dynamics, DNA replication, recombination and repair
Cthe_0520	hypothetical protein	-0.34117	-0.74314	-1.36876	-1.25463	0.048426	-0.04688	0.340142	-0.04879	-0.12032	-0.15637	-0.08555	0.186653	G	1	S-Hypothetical
Cthe_0521	helicase domain-containing protein	-0.69727	-0.90339	-1.16555	-1.11208	-0.34965	-0.4328	-0.11328	-0.16535	-0.12544	-0.39486	-0.23323	0.383212	G	1	A, K-Transcription, RNA processing and modification
Cthe_0522	hypothetical protein	-1.37238	-1.19327	-1.93947	-1.7409	-0.62755	0.179751	-0.05788	0.04087	-0.47885	-0.53613	-0.28712	-0.1446	G	1	S-Hypothetical
Cthe_0523	Resolvase domain	-3.12327	-2.89113	-2.49202	-1.46068	-0.47244	-1.70038	-0.3937	-0.7365	-0.15169	-2.06608	1.2447	0.4766	D	1	B, L-Chromatin structure and dynamics, DNA replication, recombination and repair
Cthe_0524	hypothetical protein	-2.70029	-2.93977	-2.28614	-1.22267	-0.08794	-1.56947	-0.27865	-0.68555	-0.03035	-1.85247	1.25777	0.600013	F	1	S-Hypothetical
Cthe_0525	hypothetical protein	-2.61449	-2.53822	-1.98029	-0.92097	-0.11881	-1.31043	-0.22915	-0.66807	0.010822	-1.70846	1.18527	0.598306	F	1	S-Hypothetical
Cthe_0526	hypothetical protein	-1.61826	-1.31196	-1.47578	-0.70565	0.102107	-0.58841	0.115396	-0.30634	-0.21646	-1.06363	0.977289	0.422231	G	1	S-Hypothetical
Cthe_0527	hypothetical protein	-0.74535	-1.628	-0.88145	-0.59848	0.346053	-0.42505	-0.13873	-0.54471	0.39295	-0.21525	1.1902	0.69959	G	1	S-Hypothetical
Cthe_0533	Radical SAM domain protein	1.49906	1.61666	1.21915	0.386048	0.939576	1.80838	0.141874	0.770333	0.011667	0.902645	-0.95396	0.045639	F	6	R-General function prediction only
Cthe_0534	ABC-type bacteriocin transporter	0.841356	0.822415	0.239789	-0.08967	0.384358	1.31502	-0.08962	0.460047	0.359243	0.078908	-1.34048	-0.02364	C	5	Y, V, Z, W, U, D, O, M, N, P, Q-Cellular Processes
Cthe_0535	hypothetical protein	-1.02634	-1.11296	-1.31564	-0.71991	0.165383	0.297878	-0.29828	0.375965	0.007433	-1.55847	-1.39309	-0.48092	E	1	S-Hypothetical
Cthe_0536	glycoside hydrolase family 5	-0.45484	-0.5032	-0.3288	-0.04426	0.20762	-0.06601	0.086421	-0.03206	0.205134	0.378768	1.22277	1.10207	A	7	G-Carbohydrate transport and metabolism
Cthe_0537	response regulator receiver	-0.13993	-0.38298	-0.56394	-0.20217	0.592819	0.522332	0.312533	0.154992	0.113173	0.86115	1.9367	1.78939	A	7	T-Signal transduction mechanisms
Cthe_0538	ATP-binding region ATPase domain protein	-0.12254	0.042704	-0.24014	-0.0957	0.511999	0.843582	0.470257	0.249764	0.222329	1.04722	1.63878	1.51408	A	7	T-Signal transduction mechanisms
Cthe_0539	ABC transporter related	-0.00124	0.386881	0.381002	0.113017	1.21072	2.3412	1.4574	1.70504	-0.23338	2.09706	2.18337	2.2279	B	10	Y, V, Z, W, U, D, O, M, N, P, Q-Cellular Processes
Cthe_0540	protein of unknown function DUF214	0.419704	0.522011	0.395866	0.160783	1.08266	1.64535	0.989614	0.938377	0.336128	1.47742	1.81853	1.19431	B	8	Y, V, Z, W, U, D, O, M, N, P, Q-Cellular Processes
Cthe_0541	peptidase M24	-0.19462	-0.03944	-0.23018	-0.22166	0.110692	0.694626	0.271461	0.349929	0.061142	0.898442	1.12567	1.17968	A	7	E-Amino acid transport and metabolism
Cthe_0542	protein of unknown function DUF45	0.040851	-0.02693	-0.27829	-0.21308	0.511385	0.74282	0.598343	0.512893	0.089805	0.498101	1.13942	1.44839	A	7	R-General function prediction only
Cthe_0543	glycoside hydrolase family 9	-1.14996	-0.84557	-0.45401	-0.34273	0.607048	0.928566	0.795381	0.943469	-0.21349	0.076403	1.30399	1.05708	G	9	R-General function prediction only
Cthe_0545	peptidase A24A prepilin type IV	-0.41563	-0.67957	-1.03272	-1.15039	0.36713	0.473926	0.177364	0.482042	-0.07758	0.268005	1.02971	1.23402	E	7	R-General function prediction only
Cthe_0546	ferric-uptake regulator	-0.29439	-0.46665	-0.70026	-0.67517	0.471346	0.224736	0.237306	0.297087	0.150368	0.194682	1.31773	1.1421	A	7	Y, V, Z, W, U, D, O, M, N, P, Q-Cellular Processes
Cthe_0547	ABC-type metal ion transporter, periplasmic subunit	-0.19862	-0.57862	-1.03225	-0.90884	-0.34685	-0.61997	-0.40076	-0.30761	-0.04036	-0.74279	-0.4226	-0.0279	G	1	Y, V, Z, W, U, D, O, M, N, P, Q-Cellular Processes
Cthe_0548	ABC transporter related	-0.48316	-0.98212	-1.14501	-0.73711	-0.2054	-1.08459	-0.96197	-0.78227	-0.11621	-1.34013	-0.64351	-0.49472	D	3	Y, V, Z, W, U, D, O, M, N, P, Q-Cellular Processes
Cthe_0549	ABC-type transporter, integral membrane subunit	-0.4808	-0.18321	-0.62972	-0.39943	-0.79934	-1.18052	-1.00101	-1.06637	0.011796	-0.61132	-0.09593	0.250049	C	2	Y, V, Z, W, U, D, O, M, N, P, Q-Cellular Processes
Cthe_0550	Heat shock protein Hsp90	-1.07363	-1.15325	-1.03586	-0.74919	-1.76173	-2.60489	-1.36514	-1.6986	-0.57713	-2.2834	-0.90826	-0.81769	D	3	Y, V, Z, W, U, D, O, M, N, P, Q-Cellular Processes
Cthe_0551	AMP-dependent synthetase and ligase	-0.80392	-0.57635	-0.60579	-0.25083	-0.26831	-0.4222	-0.35159	-0.33203	0.0994	0.581258	1.41826	1.17737	A	1	I-Lipid metabolism
Cthe_0552	Cupin 2 conserved barrel domain protein	-1.18229	-0.90852	-0.58885	-0.54944	-0.02658	0.133151	0.236218	0.021526	0.302743	0.822368	2.46963	1.43905	E	7	R-General function prediction only
Cthe_0554	phosphoribosylformylglycinamidine synthase	0.886831	0.038798	-0.30446	-0.27075	0.378015	-0.01511	-0.28666	-0.31654	1.30102	0.844146	1.31959	1.3972	A	7	F-Nucleotide transport and metabolism
Cthe_0555	PpiC-type peptidyl-prolyl cis-trans isomerase	0.305572	0.417859	0.185155	0.411795	0.342718	0.476978	0.495285	0.252163	0.49275	1.05024	0.992725	1.03773	A	7	R-General function prediction only
Cthe_0556	asparagine synthase (glutamine-hydrolyzing)	1.03559	0.753221	0.962009	0.55595	0.265455	0.371052	0.039916	-0.03121	0.71382	1.45127	0.820455	0.44117	E	8	E-Amino acid transport and metabolism
Cthe_0557	polysaccharide deacetylase	-0.33441	-0.80979	-0.05237	0.451208	-0.70498	-1.15884	-0.5707	-0.21481	-0.00377	-0.22661	-0.98503	-1.54142	B	3	G-Carbohydrate transport and metabolism
Cthe_0558	Mur ligase middle domain protein	0.213375	0.071059	0.170615	0.179256	-0.35642	-0.39265	0.00866	0.057869	0.106974	-0.10295	-0.91614	-1.09945	A	5	E-Amino acid transport and metabolism
Cthe_0559	single-stranded DNA-binding protein	1.07716	0.571064	0.24963	0.15528	-0.60554	-0.24118	-0.62795	-0.1463	0.488442	0.758243	-0.95957	-0.45632	G	5	R-General function prediction only
Cthe_0562	protein of unknown function DUF1312	1.4628	0.612261	-0.16499	-0.49048	0.185778	0.649923	0.065195	0.119906	0.584763	0.050142	-0.66399	0.45477	G	6	S-Hypothetical
Cthe_0563	Heptaprenyl diphosphate synthase component I	1.12556	0.793899	0.239459	0.050477	0.265678	0.577682	-0.11713	-0.00488	0.300004	-0.2016	-0.47113	0.075824	G	6	S-Hypothetical
Cthe_0565	hypothetical protein	-0.47278	-0.00554	-0.10298	0.148725	0.441668	0.407727	-0.16908	-0.01479	-0.28743	0.821298	1.01633	0.992492	A	7	S-Hypothetical
Cthe_0572	Ribosomal RNA large subunit methyltransferase N	1.22644	0.611434	0.299671	0.175289	-0.02054	0.291986	0.197999	0.038823	-0.13678	0.053049	-0.57766	0.135001	G	6	R-General function prediction only
Cthe_0575	ribosome biogenesis GTPase RsgA	1.39346	1.1136	0.817691	0.330327	0.217564	0.400083	0.378399	0.132398	0.023584	-0.16965	-0.43211	-0.03945	G	6	R-General function prediction only
Cthe_0578	glycoside hydrolase family 9	-1.18415	-0.40244	-0.01551	-0.0336	0.511881	1.48588	1.03622	1.34449	-0.18993	0.930501	1.17417	0.630578	F	9	R-General function prediction only
Cthe_0579	nitroreductase	-1.2997	-0.90693	-0.76595	-0.31695	-0.73376	-1.03943	-0.80465	-0.68635	-0.55858	-0.29368	0.640855	-0.40073	F	1	C-Energy production and conversion
Cthe_0580	aminotransferase class I and II	-0.59635	-0.06456	-0.02869	0.2549	0.41598	0.687233	0.49914	0.49851	-0.66135	0.346977	1.02802	0.027051	A	7	E-Amino acid transport and metabolism
Cthe_0581	Fibronectin-binding A domain protein	0.005652	0.036293	-0.01473	0.086396	0.718134	1.32844	0.814823	0.988379	-0.41442	0.883084	1.25213	1.05804	B	8	A, K-Transcription, RNA processing and modification
Cthe_0582	PAS sensor protein	0.404224	0.235154	0.589403	0.318931	0.681076	1.09144	0.302778	0.489138	-0.16224	0.583221	0.56717	0.409344	C	9	T-Signal transduction mechanisms
Cthe_0583	Stage II sporulation protein E	-0.00113	0.353268	0.3897	0.655538	0.580701	1.10919	0.216585	0.543817	-0.31958	0.983154	0.556533	1.02031	C	8	T-Signal transduction mechanisms
Cthe_0584	protein of unknown function DUF503	-0.25712	-0.20605	-1.05705	-1.01604	0.041274	0.309855	-0.23034	0.043193	-0.63654	0.234264	0.81993	0.569772	G	7	S-Hypothetical
Cthe_0585	transposase IS3/IS911 family protein	1.17059	0.471557	0.596502	0.578333	0.208096	0.069831	-0.1266	-0.14683	0.358978	0.256624	-0.41515	-0.96147	G	6	R-General function prediction only
Cthe_0597	thiamine biosynthesis protein ThiS	-1.05564	-0.44369	-0.9789	-0.94237	-0.85364	-0.56872	-0.28717	-0.26341	-0.65737	-1.00133	-0.21988	-0.08633	E	1	S-Hypothetical
Cthe_0598	Thiazole synthase	-1.476	-0.97268	-1.08667	-0.83578	-0.50319	-0.36097	0.011618	-0.11421	-0.24864	-0.58753	0.671279	0.272436	G	1	F-Nucleotide transport and metabolism
Cthe_0599	thiazole biosynthesis protein ThiH	-1.26195	-1.21575	-0.89382	-0.61191	-0.3899	-0.63931	-0.18203	-0.39851	0.088902	-0.48196	0.560289	0.140008	G	1	H-Coenzyme metabolism
Cthe_0600	thiamine biosynthesis protein ThiF	-1.17282	-1.1802	-1.04199	-0.70568	-0.49632	-0.74129	-0.32468	-0.40418	-0.13872	-0.68234	-0.06431	-0.21583	G	1	H-Coenzyme metabolism
Cthe_0602	Phosphomethylpyrimidine synthase	-0.65512	-0.72258	-0.62436	-0.69028	-0.31066	-0.83632	-0.13691	-0.59742	-0.06614	-1.52905	-1.13492	-1.29109	A	3	H-Coenzyme metabolism
Cthe_0603	GCN5-related N-acetyltransferase	0.665866	0.857496	0.784134	0.372488	0.103279	0.345822	0.013922	0.606152	-0.21136	2.11682	1.20656	0.818339	A	8	R-General function prediction only
Cthe_0605	NLP/P60 protein	0.966141	0.8126	0.694911	0.321256	1.08405	1.46413	1.0092	0.710224	0.256512	1.74026	0.545035	0.490255	B	8	Y, V, Z, W, U, D, O, M, N, P, Q-Cellular Processes
Cthe_0606	DNA internalization-related competence protein ComEC/Rec2	1.52488	1.24676	0.78007	-0.17743	0.923438	2.07612	0.894704	1.00278	0.835172	1.63037	0.115675	0.365499	D	8	R-General function prediction only
Cthe_0610	Histidinol-phosphate aminotransferase	0.887409	0.894194	0.83957	-0.08518	0.758199	2.21693	1.4862	1.4207	-0.50252	0.325163	0.002336	0.820557	C	10	E-Amino acid transport and metabolism
Cthe_0612	SSS sodium solute transporter superfamily	-1.25492	-0.51431	-0.37401	-0.07708	0.159386	0.056651	0.158597	0.052812	-0.08139	1.11742	2.38416	1.64389	E	7	E-Amino acid transport and metabolism
Cthe_0613	indolepyruvate ferredoxin oxidoreductase, alpha subunit	-0.77125	-0.51446	-0.25303	-0.13791	0.127697	0.289236	0.369428	0.359558	-0.43123	0.217819	1.22454	1.30074	A	7	C-Energy production and conversion
Cthe_0614	indolepyruvate ferredoxin oxidoreductase, beta subunit	-0.60152	-0.50675	-0.29205	-0.4246	-0.0332	0.141158	0.183405	0.105668	-0.26733	0.350501	1.11749	1.21431	A	7	C-Energy production and conversion
Cthe_0615	AMP-dependent synthetase and ligase	-0.04586	-0.25624	0.076522	0.115628	0.094829	0.139174	0.300092	0.230826	-0.1398	0.298795	1.05835	1.51934	A	7	H-Coenzyme metabolism
Cthe_0616	amino acid-binding ACT domain protein	-0.37877	-0.24152	-0.29697	0.053895	-0.07129	0.17145	-0.30588	0.19129	0.123438	0.496188	0.936119	1.87915	A	7	R-General function prediction only
Cthe_0617	AAA ATPase central domain protein	-0.36418	-0.14315	0.095599	0.262055	0.098819	-0.01252	0.092155	0.086303	0.025245	0.375458	1.05412	0.448902	A	7	B, L-Chromatin structure and dynamics, DNA replication, recombination and repair
Cthe_0618	ferrous iron transport protein B	-0.96207	-1.51118	-1.47057	-0.81867	-0.72074	-1.34171	-0.78447	-1.32885	-0.2434	-0.49298	-0.44739	-1.18261	F	1	Y, V, Z, W, U, D, O, M, N, P, Q-Cellular Processes
Cthe_0619	FeoA family protein	-1.62346	-2.26677	-1.98275	-1.67015	-0.85615	-1.14179	-1.10333	-0.85709	-0.60423	-0.37795	-0.69706	-1.07964	F	3	Y, V, Z, W, U, D, O, M, N, P, Q-Cellular Processes
Cthe_0620	iron dependent repressor	-1.05447	-1.07348	-1.15137	-0.9164	0.299484	-0.11524	0.066032	0.272208	-0.15258	0.27662	1.09147	0.550852	E	1	A, K-Transcription, RNA processing and modification
Cthe_0624	Xyloglucan-specific exo-beta-1,4-glucanase / non-processive endocellulase	-1.74683	-0.10599	-0.14801	-0.65454	0.766383	2.96599	2.29589	2.63849	-0.27548	2.22569	0.883356	0.705564	F	10	R-General function prediction only
Cthe_0625	glycoside hydrolase family 9	-1.20501	-0.02446	0.050974	-0.52947	1.14183	2.7273	1.36698	2.24773	-0.4889	1.31343	0.761848	0.587085	F	10	R-General function prediction only
Cthe_0626	hypothetical protein	-0.26533	0.106992	-0.23183	-0.01183	0.072034	0.077895	0.153214	-0.04027	0.433994	0.578348	0.955708	1.08256	A	7	S-Hypothetical
Cthe_0627	SAF domain protein	-0.81717	-1.07161	-1.02002	-0.58222	-0.17129	-0.86533	-0.21309	-0.34212	0.261156	-1.06471	0.222406	0.233644	E	1	R-General function prediction only
Cthe_0630	hypothetical protein	-0.43982	-0.78333	-0.7902	-0.81616	-0.69025	-1.08619	-0.56469	-0.8641	0.232201	-0.93591	-0.31583	-0.10934	C	2	S-Hypothetical
Cthe_0635	Protein phosphatase 2C-like	1.66915	1.40304	1.31276	0.678179	1.16346	1.01117	0.855285	0.741674	0.899911	1.13607	-0.06335	-0.42079	D	8	T-Signal transduction mechanisms
Cthe_0636	hypothetical protein	2.16302	1.80448	1.40841	1.23868	1.38157	0.479093	0.658548	0.554653	0.952862	1.02262	0.363764	0.244232	D	8	S-Hypothetical
Cthe_0637	hypothetical protein	-1.41539	-0.73635	-0.89381	-0.60932	0.161904	-0.42205	0.160681	-0.04314	-0.27649	-0.17738	0.555984	0.3116	G	1	S-Hypothetical
Cthe_0640	Dockerin type 1 protein	-2.27779	-1.83916	-1.54381	-1.01285	-0.33701	-0.76896	-0.32678	-0.19232	-0.32532	-0.57823	0.674813	0.095415	G	1	R-General function prediction only
Cthe_0648	glutamyl-tRNA synthetase	1.251	1.14593	0.945206	0.657217	0.639191	0.607035	0.978478	0.126195	1.04842	0.4889	0.77043	-0.49706	E	6	J-Translation, ribosomal structure and biogenesis
Cthe_0652	4-oxalocrotonate tautomerase	-0.11216	-0.76745	-1.23182	-1.07905	0.427607	0.255584	-0.05274	-0.17957	-0.16763	0.060857	-0.04632	-0.25896	G	1	S-Hypothetical
Cthe_0653	transcriptional regulator nikr, CopG family	-1.20584	-0.51598	-0.63856	-0.35121	-0.44711	-0.30034	-0.23186	-0.21345	0.004058	0.424676	0.284682	-0.24445	G	1	R-General function prediction only
Cthe_0658	conserved hypothetical protein	-0.01746	0.024066	-0.34698	-0.0255	-0.35375	0.010272	-0.23542	0.372853	0.053765	0.080375	-1.47304	-0.49162	A	5	S-Hypothetical
Cthe_0660	Glycoside hydrolase, family 81; Dockerin type 1	-0.05846	0.022682	-0.22033	-0.14912	-0.00143	0.066828	-0.34803	-0.30967	0.067782	-0.157	-1.31436	-0.63842	A	5	Y, V, Z, W, U, D, O, M, N, P, Q-Cellular Processes
Cthe_0663	hypothetical protein	0.934952	0.383098	0.229851	-0.2236	0.747011	0.050505	0.343724	0.524289	-0.1508	-0.53131	-1.23538	-0.14858	A	5	S-Hypothetical
Cthe_0664	3D domain-containing protein	-0.07251	-0.22359	-0.31288	-0.128	-0.20905	0.069368	0.732055	1.08982	0.055853	0.385394	0.507782	0.43574	C	9	R-General function prediction only
Cthe_0665	HflK protein	0.400629	0.491211	0.78531	0.703737	0.016905	-0.25919	0.074877	-0.11303	0.131546	2.47059	2.95234	2.02827	A	7	Y, V, Z, W, U, D, O, M, N, P, Q-Cellular Processes
Cthe_0666	HflC protein	0.211176	0.224298	0.408857	0.30071	-0.00564	0.099224	0.199456	0.068126	0.048681	1.4062	2.02035	1.15683	A	7	Y, V, Z, W, U, D, O, M, N, P, Q-Cellular Processes
Cthe_0675	stage II sporulation protein M	-0.2618	-0.27504	-0.16319	-0.00096	0.016638	0.653026	0.525296	1.02025	-0.10901	0.461802	-0.11314	0.524603	C	9	R-General function prediction only
Cthe_0677	Phosphopentomutase	-0.54656	-0.47701	-0.58743	-0.48644	0.248956	0.285787	0.391825	0.191132	0.055458	0.385541	1.56894	1.14253	A	7	G-Carbohydrate transport and metabolism
Cthe_0678	pyrimidine-nucleoside phosphorylase	-0.08942	-0.17198	-0.45331	-0.43789	0.380722	0.354896	0.446977	0.121529	0.109507	0.409404	1.54685	1.2168	A	7	F-Nucleotide transport and metabolism
Cthe_0681	IMP dehydrogenase/GMP reductase	-0.0028	0.04201	0.054609	0.211401	0.293128	0.215432	0.093731	0.171799	-0.06638	0.158937	0.561143	1.15361	A	7	F-Nucleotide transport and metabolism
Cthe_0683	diaminopimelate decarboxylase	-1.57604	-1.62474	-1.35105	-1.03151	-0.66747	-2.22269	-0.81009	-1.86531	1.10047	-1.01773	0.068652	-0.56712	F	3	E-Amino acid transport and metabolism
Cthe_0685	peptidase M50	0.205081	0.750267	0.265151	0.077549	0.230417	1.31029	0.94333	0.845215	-0.15355	0.88093	0.613779	0.874359	C	8	R-General function prediction only
Cthe_0686	tryptophanyl-tRNA synthetase	0.295519	0.159583	0.144271	0.208776	0.697563	0.685694	0.879437	0.7476	-0.09697	0.119722	0.980515	1.3869	A	8	J-Translation, ribosomal structure and biogenesis
Cthe_0687	Segregation and condensation protein A	-0.05207	0.15356	0.334112	0.096141	0.451234	1.08892	1.05408	1.05706	-0.3068	0.376636	1.13437	1.64284	B	8	S-Hypothetical
Cthe_0688	segregation and condensation protein B	0.470051	0.36375	0.33358	-0.07892	0.45462	1.15049	0.955435	0.969562	-0.23197	0.684826	1.50985	1.77706	B	8	A, K-Transcription, RNA processing and modification
Cthe_0689	RDD domain containing protein	0.128196	0.459482	0.487445	-0.01309	0.494997	0.807725	0.781946	0.363585	-0.07596	0.413833	1.32181	0.926982	A	8	R-General function prediction only
Cthe_0699	carboxyl transferase	-0.05557	0.137827	0.269898	0.569717	0.293299	0.031747	0.331155	0.144472	-0.13398	0.325512	0.82785	1.2093	A	7	I-Lipid metabolism
Cthe_0700	biotin/lipoyl attachment domain-containing protein	-0.39304	-0.25524	0.20622	0.347576	1.16637	1.37287	1.60403	1.24207	-0.90631	0.882044	1.15927	1.54604	B	10	I-Lipid metabolism
Cthe_0702	hypothetical protein	0.956309	1.18515	0.714793	1.03343	0.825138	0.024179	0.422074	0.523582	0.500641	0.796759	-0.55539	-0.06763	G	6	S-Hypothetical
Cthe_0703	hypothetical protein	0.605481	0.562008	0.618278	0.875587	1.20794	0.297873	0.512506	0.610589	0.079797	0.552605	0.057445	-0.26696	C	6	S-Hypothetical
Cthe_0704	hypothetical protein	0.782578	0.707737	0.801316	0.985526	1.47915	0.442433	0.673543	0.633181	-0.14521	0.293702	0.354603	-0.03975	C	6	S-Hypothetical
Cthe_0705	hypothetical protein	-0.04102	0.35538	-0.39673	-0.75106	-0.11443	1.3243	0.562035	0.914386	-0.24038	0.251996	-0.67963	0.28453	C	9	S-Hypothetical
Cthe_0711	chorismate mutase	1.04025	0.315623	0.084745	-0.47939	0.937221	1.44915	1.10105	0.865362	0.220721	0.530862	0.135752	0.736281	F	9	E-Amino acid transport and metabolism
Cthe_0712	Cytidylate kinase	0.730197	0.478162	-0.09058	-0.6164	0.677232	1.23993	0.905005	0.716224	0.306894	0.156205	-0.10007	0.554112	C	9	F-Nucleotide transport and metabolism
Cthe_0713	1-acyl-sn-glycerol-3-phosphate acyltransferase	1.47057	1.00547	0.323938	-0.53983	0.977051	1.90701	1.3378	1.17036	0.534484	0.393391	0.016386	0.908721	F	10	I-Lipid metabolism
Cthe_0714	4-hydroxy-3-methylbut-2-enyl diphosphate reductase	0.988257	0.720462	0.503123	0.014151	0.726215	1.00719	0.758145	0.452755	0.354927	0.493408	0.330354	0.740552	C	9	J-Translation, ribosomal structure and biogenesis
Cthe_0715	S-adenosylmethionine decarboxylase proenzyme	1.01374	1.34076	1.15598	0.617286	0.408662	0.709481	0.562252	0.154741	0.281889	0.981825	1.20032	0.819401	G	8	E-Amino acid transport and metabolism
Cthe_0716	nucleoside diphosphate kinase	-0.21241	0.086505	0.095174	0.422138	0.89765	0.772541	0.732594	0.941857	0.091844	0.814111	1.15856	1.01201	A	8	F-Nucleotide transport and metabolism
Cthe_0717	MCP methyltransferase CheR-type	-0.67017	-0.35816	-0.05778	0.171941	1.10999	0.848244	1.1419	1.13474	-0.26198	0.46183	1.33254	1.07135	B	9	Y, V, Z, W, U, D, O, M, N, P, Q-Cellular Processes
Cthe_0723	Tyrosyl-tRNA synthetase	0.815861	0.968117	0.826754	0.704032	1.10803	0.637237	1.12047	0.478553	-0.4252	-0.3232	-0.37996	0.070404	C	9	J-Translation, ribosomal structure and biogenesis
Cthe_0729	Dockerin type 1 protein	-1.31226	-1.23119	-1.53435	-0.77059	-1.28083	-2.02255	-0.9518	-1.25367	-0.36827	-0.12416	1.43256	0.147326	D	3	R-General function prediction only
Cthe_0730	hypothetical protein	-1.15526	-0.62706	-0.25766	-0.19748	-0.40595	-0.53601	-0.00246	-0.21873	-0.45452	-0.36156	1.43948	0.485115	E	1	S-Hypothetical
Cthe_0731	Shikimate kinase	-1.25202	-0.73626	-0.31689	-0.36197	-0.45438	-0.57233	0.108352	-0.42435	-0.28201	-0.05752	1.79689	0.539559	E	1	E-Amino acid transport and metabolism
Cthe_0733	type IV pilus assembly PilZ	0.303579	0.334759	-0.52994	-0.19075	-0.35575	-1.09436	-0.344	0.043605	-0.46407	-0.81854	-1.29091	-0.84904	B	5	R-General function prediction only
Cthe_0736	cellulosome anchoring protein cohesin region	0.617602	1.30972	0.834033	-0.36002	1.33393	3.69171	2.18399	2.15516	0.601821	0.767722	-0.74195	-0.53392	F	10	R-General function prediction only
Cthe_0741	adenylosuccinate lyase	1.30827	0.606001	0.078569	-0.08093	0.415349	0.321812	-0.01622	-0.02248	0.51829	0.305142	0.624688	0.488349	G	6	F-Nucleotide transport and metabolism
Cthe_0745	glycoside hydrolase family 9	-2.46484	-2.45074	-2.06624	-1.16216	-1.25011	-1.93428	-1.22391	-1.1817	-0.38752	-1.55384	0.317238	-0.17872	D	3	R-General function prediction only
Cthe_0746	Peptidase S7 flavivirus helicase (NS3)	1.84793	2.01097	2.49364	2.53519	-0.66005	-0.87367	-1.17925	-1.37442	0.516284	0.349029	1.2653	-0.08045	F	2	R-General function prediction only
Cthe_0747	extracellular solute-binding protein family 1	1.61328	2.06338	2.87846	3.07266	-0.43861	-1.02846	-0.23651	-0.81577	0.470457	0.507128	2.0178	0.923671	F	2	E-Amino acid transport and metabolism
Cthe_0748	ABC-type transporter, integral membrane subunit	1.33187	1.92998	2.19369	2.41701	-0.87761	-1.40594	-0.72858	-1.47243	0.55818	0.481175	1.59186	0.188758	F	2	E-Amino acid transport and metabolism
Cthe_0749	ABC-type transporter, integral membrane subunit	1.37315	1.64416	1.5671	1.92692	-0.77107	-1.11687	-0.94094	-1.16601	0.516174	0.322072	0.718599	-0.15509	F	2	E-Amino acid transport and metabolism
Cthe_0750	spermidine/putrescine ABC transporter ATPase subunit	1.34064	1.62325	1.75486	2.10452	-1.09969	-1.60642	-0.80207	-1.46877	0.672007	0.237024	1.50781	0.144695	F	2	E-Amino acid transport and metabolism
Cthe_0751	Cupin 2 conserved barrel domain protein	0.840658	1.43277	1.38341	1.2843	-1.37077	-0.94781	-0.40476	-0.80454	0.314511	0.777571	1.68333	0.533614	F	8	R-General function prediction only
Cthe_0754	hypothetical protein	-1.01258	-1.1314	-1.12037	-1.20171	0.028676	-1.06463	-0.3576	-0.91762	0.719509	-0.54685	-0.04608	-0.25837	F	1	S-Hypothetical
Cthe_0755	aminotransferase class I and II	-1.33838	-0.79219	-0.93238	-0.81161	-0.50024	-1.70749	-0.61941	-1.87871	0.535931	-0.63748	0.340355	-0.60675	F	3	E-Amino acid transport and metabolism
Cthe_0756	peptidase M19 renal dipeptidase	0.00029	0.196056	0.057065	0.00733	-0.26202	-0.00387	-0.23534	0.089352	0.460478	-0.6663	-1.97692	-1.20215	A	5	E-Amino acid transport and metabolism
Cthe_0757	DNA repair protein RadC	0.7264	0.65798	0.370755	-0.03605	0.505184	0.831266	0.043963	0.355425	0.34855	-0.28626	-1.9796	-0.92643	A	5	B, L-Chromatin structure and dynamics, DNA replication, recombination and repair
Cthe_0758	UPF0102 protein yraN	1.21452	0.918468	0.302346	-0.0813	0.38968	1.15734	0.198057	0.684573	-0.24665	-0.11505	-2.37655	-0.46617	D	5	B, L-Chromatin structure and dynamics, DNA replication, recombination and repair
Cthe_0760	hypothetical protein	1.19925	0.90497	0.56616	0.022563	0.311067	0.738859	0.008916	0.540339	0.328318	0.105779	-1.54414	-0.33837	G	5	S-Hypothetical
Cthe_0761	ribonuclease HII/HIII	0.112276	0.114752	-0.08209	-0.24435	0.157102	0.1403	-0.11741	0.278598	0.417808	-0.35254	-1.20542	-0.829	A	5	B, L-Chromatin structure and dynamics, DNA replication, recombination and repair
Cthe_0762	protein of unknown function DUF1121	0.046773	0.137383	-0.27878	-0.2265	0.086179	0.126251	-0.09181	0.313999	0.222956	-0.71034	-1.34595	-1.14003	A	5	R-General function prediction only
Cthe_0763	ribosome biogenesis GTP-binding protein YlqF	0.202579	0.338017	0.014578	0.011202	-0.05272	0.254116	-0.0038	0.156277	0.111513	-0.26529	-0.97656	-1.15897	A	5	R-General function prediction only
Cthe_0764	signal peptidase I	1.0623	1.25366	1.00055	0.657199	0.65698	0.719523	1.03669	0.568154	0.364155	0.207278	-0.87103	-0.35988	F	6	S-Hypothetical
Cthe_0765	ribosomal protein L19	0.850528	1.16959	0.925129	0.468183	0.432116	0.738429	0.865107	0.515493	0.152337	0.105125	-0.44224	-0.35654	G	6	J-Translation, ribosomal structure and biogenesis
Cthe_0770	signal recognition particle protein	0.347597	0.340251	-0.16849	0.110202	-0.74963	-1.13724	-0.79701	-0.81521	0.491073	-1.05093	-1.07066	-0.51946	B	3	Y, V, Z, W, U, D, O, M, N, P, Q-Cellular Processes
Cthe_0771	helix-turn-helix protein YlxM/p13 family protein	0.659726	0.438821	-0.13799	-0.0624	-0.94969	-1.10265	-1.2104	-0.99731	0.449932	-0.77722	-1.70968	-1.35069	C	3	S-Hypothetical
Cthe_0773	LexA repressor	-1.10659	-0.6468	-0.59248	0.08986	-0.01473	-0.75166	-0.92456	-0.55414	-0.81374	-0.01369	-0.079	-0.29608	G	1	A, K-Transcription, RNA processing and modification
Cthe_0779	copper amine oxidase-like domain-containing protein	-1.22704	-0.94186	-1.13331	-0.76366	-0.75807	-1.10025	-0.6151	-0.48594	-0.01739	-0.59819	-0.11086	0.2669	F	1	S-Hypothetical
Cthe_0780	HAD-superfamily hydrolase, subfamily IA, variant 3	-1.00186	-0.84694	-0.96592	-0.61423	-0.34584	-0.5024	-0.13877	0.085924	0.072059	-0.37883	-0.23408	-0.03876	G	1	R-General function prediction only
Cthe_0781	GCN5-related N-acetyltransferase	-0.60409	-0.7118	-1.25022	-1.02893	-0.26679	-0.07212	-0.22624	0.287727	-0.30687	-0.30424	-0.61578	0.111351	G	1	R-General function prediction only
Cthe_0783	(Dimethylallyl)adenosine tRNA methylthiotransferase miaB	-0.00033	-0.01961	0.082288	0.193462	-0.08016	-0.15875	-0.09497	-0.10279	0.161149	0.32847	0.776873	1.14827	A	7	J-Translation, ribosomal structure and biogenesis
Cthe_0784	hypothetical protein	0.087439	-0.10426	-0.30515	-0.26177	-0.24837	-0.18483	-0.37099	-0.2156	0.393814	0.447597	0.799483	1.16904	A	7	S-Hypothetical
Cthe_0785	hypothetical protein	-0.9434	-0.72667	-0.64377	0.090897	0.377267	-1.32153	0.274534	-0.41794	0.158198	-0.41364	1.29571	0.747379	B	2	S-Hypothetical
Cthe_0787	Isoleucyl-tRNA synthetase	-0.68236	-0.79419	-0.66223	-0.05617	-0.15493	-0.40294	-0.43051	-0.47569	0.020275	-0.19179	0.840281	1.45769	A	1	J-Translation, ribosomal structure and biogenesis
Cthe_0789	RNA-binding S4 domain protein	1.06064	0.940133	0.772917	0.308688	0.742324	1.14704	1.2474	0.878679	0.30067	1.00506	0.551692	0.400292	D	9	S-Hypothetical
Cthe_0797	glycoside hydrolase family 5	-1.97683	-1.34106	-1.29052	-0.60325	-1.29081	-1.39813	-1.14017	-0.70738	-0.85045	-0.15015	0.094393	-0.27875	F	1	G-Carbohydrate transport and metabolism
Cthe_0798	lipolytic protein G-D-S-L family	-1.68547	-2.09274	-1.87965	-1.4279	-0.0404	-0.4062	-0.05712	-0.0658	0.138238	0.395415	1.2792	0.497481	E	1	R-General function prediction only
Cthe_0801	transposase mutator type	0.061194	0.045906	0.344534	0.35855	-0.08702	-0.32511	-0.55869	-0.39196	-0.13238	-0.08937	-0.78591	-1.07439	A	5	B, L-Chromatin structure and dynamics, DNA replication, recombination and repair
Cthe_0811	response regulator receiver	-0.40274	-0.25271	0.550287	0.689844	-0.54155	-1.44503	-0.22158	-0.77164	0.125354	-0.75968	-0.38185	-0.98797	C	2	T-Signal transduction mechanisms
Cthe_0812	sporulation transcription factor Spo0A	-0.83695	-1.09925	-0.83065	-0.51373	-0.53638	-0.80015	-0.06175	0.078948	0.745407	-0.03488	-0.57016	-0.71422	G	1	T-Signal transduction mechanisms
Cthe_0814	DNA repair protein RecN	0.566651	0.156465	-0.09599	-0.31333	0.567215	1.17277	0.20562	0.730066	-0.05641	0.483828	-0.0092	0.662142	C	9	B, L-Chromatin structure and dynamics, DNA replication, recombination and repair
Cthe_0815	Arginine repressor	0.430094	0.652761	0.455262	0.164101	0.78714	1.48803	0.988847	1.1359	-0.13954	0.779577	0.625956	1.59037	B	8	A, K-Transcription, RNA processing and modification
Cthe_0817	diguanylate cyclase	0.116811	-0.04596	0.033061	0.129999	0.107782	0.217076	-0.21741	-0.01552	-0.09469	-0.23757	-1.20122	-0.90287	A	5	T-Signal transduction mechanisms
Cthe_0818	hypothetical protein	1.06349	1.09943	0.830768	0.900365	-0.45096	-0.81185	-0.34748	-0.49251	0.352455	-0.32534	-0.38163	-0.39423	G	6	S-Hypothetical
Cthe_0819	ABC transporter related	0.131387	0.336827	0.284565	0.299462	-0.84524	-1.04319	-0.29236	-0.67585	0.089706	-0.76498	-0.58595	-0.89287	C	5	Y, V, Z, W, U, D, O, M, N, P, Q-Cellular Processes
Cthe_0820	hypothetical protein	0.074222	0.180457	-0.23751	-0.04466	-1.22119	-1.25151	-0.72144	-0.66882	0.159911	-0.7783	-1.15094	-0.38411	B	2	S-Hypothetical
Cthe_0821	Glycoside hydrolase, family 5; Dockerin type 1	-0.97126	-1.42226	-0.90937	-0.56219	-0.10353	-1.03888	-0.23549	-0.45469	0.459675	-0.98056	-0.14045	-0.30496	F	1	R-General function prediction only
Cthe_0822	IstB domain protein ATP-binding protein	-0.63157	-0.99225	-0.75449	-0.36187	-0.34737	-1.05055	-0.73058	-0.88099	0.289547	-1.22507	-0.72632	-1.56657	B	3	B, L-Chromatin structure and dynamics, DNA replication, recombination and repair
Cthe_0826	hypothetical protein	1.87607	1.27611	0.958339	0.625471	0.068374	0.403769	-0.18133	0.215025	0.006078	0.066958	-0.89862	0.257346	G	6	S-Hypothetical
Cthe_0830	acid phosphatase/vanadium-dependent haloperoxidase related	0.403821	0.150162	-0.19026	-0.38435	0.308886	1.16653	0.328882	0.811573	-0.13607	0.213454	-0.39733	0.378881	C	9	S-Hypothetical
Cthe_0836	hypothetical protein	-0.43402	-0.05176	0.063517	-0.04582	0.297132	0.601079	0.660023	0.367936	0.288768	0.807455	1.32919	1.5045	A	7	S-Hypothetical
Cthe_0838	hypothetical protein	-0.78899	-1.05803	-0.43931	-0.06064	-0.45241	-1.15626	0.565425	0.239114	0.028572	-0.70354	1.00285	0.195169	F	2	S-Hypothetical
Cthe_0840	stage III sporulation protein AF	0.47584	-0.51456	-0.05658	-0.10338	-0.05663	-0.13318	0.550161	1.22376	0.558272	0.536259	0.57025	0.90753	C	9	R-General function prediction only
Cthe_0841	stage III sporulation protein AE	0.126632	-0.28387	-0.10359	-0.04269	-0.39146	0.022787	0.451158	1.19788	0.151402	0.732413	0.393388	1.16322	C	9	R-General function prediction only
Cthe_0842	stage III sporulation protein AD	-0.15452	-0.40925	-0.18611	0.067968	-0.16888	0.050968	0.934714	1.53292	0.186099	0.600296	0.742929	1.05675	C	9	R-General function prediction only
Cthe_0843	stage III sporulation protein AC	-0.3755	-1.0835	-0.39042	0.075898	-0.44711	-0.49963	0.360503	1.00469	0.391777	0.498118	0.858815	1.10361	F	9	R-General function prediction only
Cthe_0846	hypothetical protein	1.08154	0.77249	0.581266	0.531548	0.10323	0.268711	-0.04046	-0.41612	0.388508	0.654722	0.752146	0.552011	G	6	S-Hypothetical
Cthe_0849	3-dehydroquinate dehydratase, type II	0.203607	-0.21257	-0.57192	-1.10464	-0.27993	-0.40459	-0.18838	-0.51111	0.120644	-0.17825	-0.09149	0.094304	G	1	E-Amino acid transport and metabolism
Cthe_0851	Late competence development protein ComFB	0.135061	-0.13915	-0.50996	-0.68725	-0.30134	-1.03408	-0.68811	-1.35029	0.152151	0.238626	0.112663	0.238779	C	2	R-General function prediction only
Cthe_0853	type II secretion system protein E	0.99297	0.472399	0.17873	-0.22587	0.539664	1.43421	0.263666	0.67146	0.466301	0.479794	0.15464	0.660492	C	9	Y, V, Z, W, U, D, O, M, N, P, Q-Cellular Processes
Cthe_0854	shikimate 5-dehydrogenase	0.991993	0.51693	0.493656	0.198049	1.01476	1.38806	1.00052	0.775294	0.78543	1.37749	1.39664	1.49444	B	8	E-Amino acid transport and metabolism
Cthe_0855	HAD superfamily (subfamily IIIA) phosphatase, TIGR01668	0.862635	0.669094	0.418767	0.11147	0.978809	1.4119	0.810754	0.665555	0.617348	1.43575	1.4688	1.21706	B	8	R-General function prediction only
Cthe_0856	branched-chain amino acid aminotransferase	-1.60634	-0.73371	-0.43469	0.158923	0.176656	0.331223	0.55304	0.166725	-0.44345	1.00915	2.16044	1.27447	E	7	E-Amino acid transport and metabolism
Cthe_0857	protein of unknown function DUF107	-0.55472	-0.57336	-0.75706	-0.52194	0.450543	0.277691	0.566253	0.567862	-0.2455	0.50842	1.96856	1.52432	A	7	Y, V, Z, W, U, D, O, M, N, P, Q-Cellular Processes
Cthe_0858	band 7 protein	-0.72368	-0.76363	-0.4752	-0.06381	-0.0023	-0.35006	-0.17543	-0.05135	-0.0038	0.237163	1.50751	1.37368	A	1	S-Hypothetical
Cthe_0859	hypothetical protein	-0.8465	-1.19806	-0.74741	-0.12294	-0.14169	-0.54605	-0.55838	0.108633	-0.07024	0.302786	1.56692	1.00066	E	1	S-Hypothetical
Cthe_0860	Rubrerythrin	-0.322	-0.42548	-0.53259	-0.4065	0.61168	0.808818	0.253055	0.530173	-0.13373	0.826201	1.13694	0.967961	A	7	C-Energy production and conversion
Cthe_0861	cell envelope-related function transcriptional attenuator, LytR/CpsA family	0.065814	-0.09955	-0.19571	0.307501	-0.01119	-0.51906	-0.17951	0.151808	-0.18062	0.475983	1.24526	1.42347	A	7	A, K-Transcription, RNA processing and modification
Cthe_0862	hypothetical protein	0.498225	0.760471	0.418074	0.386176	0.419979	0.673065	0.925246	1.1562	-0.34135	1.09283	1.62042	1.7102	B	8	S-Hypothetical
Cthe_0871	N-(5'phosphoribosyl)anthranilate isomerase (PRAI)	-1.11248	-0.70184	-0.32025	-0.72316	-0.25158	0.364899	-0.21958	0.176688	-1.81974	-0.10061	0.696145	0.512264	E	1	E-Amino acid transport and metabolism
Cthe_0872	Indole-3-glycerol phosphate synthase	-0.93607	-0.53697	-0.11575	-0.64872	-0.74193	-0.17044	-0.13977	0.089062	-1.58488	-0.27552	0.685336	0.550894	A	1	E-Amino acid transport and metabolism
Cthe_0873	Anthranilate phosphoribosyltransferase	-0.57384	-1.03075	-0.34145	-0.91758	-0.39729	0.12166	-0.10598	0.450486	-1.727	-0.23275	0.777621	0.682278	E	1	E-Amino acid transport and metabolism
Cthe_0874	glutamine amidotransferase of anthranilate synthase	-0.15061	-0.30572	-0.04933	-0.73182	-0.54171	0.473905	0.254456	0.709524	-1.632	-0.13432	0.605141	0.720735	A	1	E-Amino acid transport and metabolism
Cthe_0875	anthranilate synthase component I	0.222888	-0.43088	-0.28627	-0.73566	-0.30615	-0.14148	-0.11408	0.336414	-1.77667	-0.52889	0.33718	0.131458	A	1	E-Amino acid transport and metabolism
Cthe_0876	glycosyl transferase family protein	1.33292	1.14833	0.691484	0.214709	0.27563	1.32756	0.556929	0.31856	0.569879	1.9937	1.67965	1.05773	D	8	R-General function prediction only
Cthe_0878	CheW domain protein	-0.65996	-0.08505	-0.03397	0.051413	-0.62467	-1.0234	-0.80145	-0.70399	-0.75035	-0.34968	-0.70254	-1.0111	C	2	Y, V, Z, W, U, D, O, M, N, P, Q-Cellular Processes
Cthe_0882	protein of unknown function DUF6 transmembrane	1.53983	0.740091	0.543836	-0.11195	0.230128	0.714547	-0.07747	0.036451	0.477891	0.017856	-0.11905	-0.26631	G	6	R-General function prediction only
Cthe_0885	Dephospho-CoA kinase	1.31893	0.742814	0.360449	0.103328	0.339807	0.667938	0.489565	0.486627	0.480589	0.5168	0.286595	0.689049	G	6	H-Coenzyme metabolism
Cthe_0886	DNA polymerase I	1.00903	0.689362	0.582793	0.359488	0.485811	0.709951	0.707672	0.519942	0.741315	0.783771	0.790834	1.04477	E	8	B, L-Chromatin structure and dynamics, DNA replication, recombination and repair
Cthe_0887	hypothetical protein	1.08629	0.833329	-0.08603	-0.75686	0.032312	1.31907	0.063038	0.295127	0.193812	0.873498	-0.20303	0.108968	F	9	S-Hypothetical
Cthe_0890	RNA polymerase sigma factor, sigma-70 family	-0.09192	-0.15148	-0.14561	-0.37618	0.027163	0.001131	0.228383	0.360635	0.112029	0.425581	0.884235	1.10577	A	7	A, K-Transcription, RNA processing and modification
Cthe_0893	protein of unknown function DUF633	1.23992	0.584423	0.456298	-0.18004	0.224665	0.84721	0.091405	0.18949	0.511043	0.664487	-0.75609	-0.57295	G	6	R-General function prediction only
Cthe_0897	Deoxyguanosinetriphosphate triphosphohydrolase-like protein	-0.80316	-0.68986	-0.953	-0.88039	-1.15382	-1.63445	-0.75733	-0.82572	-0.18434	-0.86052	0.111122	0.113681	C	2	F-Nucleotide transport and metabolism
Cthe_0900	Aspartate 1-decarboxylase	-0.40048	-1.13461	-0.81185	-0.21253	-0.13172	-0.78522	-0.61289	-0.41783	0.332487	0.075244	0.513182	0.361704	G	1	H-Coenzyme metabolism
Cthe_0902	3-methyl-2-oxobutanoate hydroxymethyltransferase	-0.00907	-0.28695	-0.96648	-0.3685	-0.78228	-0.97713	-1.34755	-1.08214	0.566499	-0.07634	-0.53966	0.223663	C	2	H-Coenzyme metabolism
Cthe_0903	protein-export membrane protein SecF	1.27776	1.14457	0.862571	0.476912	0.426095	0.418373	0.617332	0.037998	0.485697	0.871406	1.18946	0.928204	E	8	Y, V, Z, W, U, D, O, M, N, P, Q-Cellular Processes
Cthe_0904	protein-export membrane protein SecD	1.36943	0.533663	0.593499	0.316288	0.362134	0.370398	0.241505	0.328037	0.457964	0.515583	0.311468	0.832911	G	6	Y, V, Z, W, U, D, O, M, N, P, Q-Cellular Processes
Cthe_0905	metal-dependent phosphohydrolase HD sub domain	1.08404	0.831472	0.706071	0.549662	0.293349	0.198806	0.072158	-0.03386	0.175129	0.171695	0.085113	0.166628	G	6	S-Hypothetical
Cthe_0906	Radical SAM domain protein	1.54106	1.11932	0.921363	0.702742	0.458074	0.39119	0.414272	0.066678	0.411527	0.341417	0.334345	0.492133	G	6	R-General function prediction only
Cthe_0914	Protein of unknown function DUF2339, transmembrane	-1.11129	-0.88746	-0.55917	-0.03035	0.495996	0.618411	0.298897	0.427663	-0.12864	1.29728	1.38209	1.17215	E	7	R-General function prediction only
Cthe_0915	hypothetical protein	-0.50251	-1.06133	-0.74773	-0.48691	0.649413	1.14681	0.405142	0.497626	0.019708	1.92401	1.32638	1.06017	D	7	S-Hypothetical
Cthe_0917	Glutaminyl-tRNA synthetase	-0.18633	-0.30522	-0.55816	-0.12141	-0.5459	-0.35367	-1.06576	-0.20186	-0.41259	-0.10667	-0.44169	0.063558	C	1	J-Translation, ribosomal structure and biogenesis
Cthe_0918	cellulosome enzyme, dockerin type I	0.76368	0.25169	0.530162	0.173222	1.36109	1.25726	1.13034	0.801358	0.268189	0.465814	0.237657	0.26552	C	9	S-Hypothetical
Cthe_0921	hypothetical protein	0.153035	0.329185	0.239576	-0.05872	0.470584	-0.02741	0.817496	0.214951	-0.05206	0.557603	1.1704	0.757871	A	7	S-Hypothetical
Cthe_0924	hypothetical protein	1.05324	0.598058	0.282987	0.027367	0.547897	0.778739	0.346064	0.21774	0.376356	-0.16026	-0.41808	0.014473	G	6	S-Hypothetical
Cthe_0928	4-hydroxythreonine-4-phosphate dehydrogenase	-1.06565	-0.693	-0.32412	-0.18999	-0.01134	-0.27403	0.628915	0.194286	-0.65256	-0.20695	1.47305	1.16328	E	7	H-Coenzyme metabolism
Cthe_0929	Stage V sporulation protein S	-2.11952	-1.49539	-1.30645	-0.43093	0.244285	0.62817	0.326518	0.866722	-0.08958	0.731242	1.32536	0.960336	E	9	S-Hypothetical
Cthe_0930	Radical SAM domain protein	1.69937	1.41571	1.08848	0.597307	1.94881	2.85621	1.94389	2.26691	0.711541	1.58551	0.479596	1.05227	F	10	A, K-Transcription, RNA processing and modification
Cthe_0931	Ribonuclease 3	1.46611	1.05808	0.949888	0.42088	1.72748	2.58681	1.82389	2.10669	0.311293	1.23413	0.579297	0.489086	F	10	A, K-Transcription, RNA processing and modification
Cthe_0932	3-oxoacyl-[acyl-carrier-protein] synthase 2	1.19545	1.00762	0.612671	0.52056	1.32343	1.96021	1.49619	1.71474	0.155426	1.00842	0.759682	1.06092	F	8	I-Lipid metabolism
Cthe_0933	Acyl carrier protein	-0.53745	0.194948	0.080109	-0.02182	1.09694	1.82126	1.71285	1.80417	-0.73406	0.46306	0.899072	0.695067	C	10	I-Lipid metabolism
Cthe_0934	3-oxoacyl-(acyl-carrier-protein) reductase	0.807815	0.885389	0.364416	0.548593	0.600375	1.07227	0.981054	0.904648	-0.06933	0.455492	0.555241	0.430587	C	9	Y, V, Z, W, U, D, O, M, N, P, Q-Cellular Processes
Cthe_0935	malonyl CoA-acyl carrier protein transacylase	0.453671	0.737445	0.230383	0.599173	0.878989	1.34906	1.18158	1.16787	-0.03379	0.695062	1.24067	0.963064	B	8	I-Lipid metabolism
Cthe_0936	3-oxoacyl-[acyl-carrier-protein] synthase 3	0.670851	0.973688	0.535768	0.850939	0.765111	0.99012	0.983254	0.666533	0.329718	1.00599	1.1671	0.856259	A	8	R-General function prediction only
Cthe_0937	Phosphate acyltransferase	0.141972	0.402043	0.106439	0.790584	0.511301	0.611175	0.695166	0.79559	-0.02303	1.01179	1.37131	1.33935	A	8	I-Lipid metabolism
Cthe_0938	regulatory protein DeoR	-0.61549	0.510468	0.347836	1.13951	1.49032	1.36131	1.52763	1.41511	-0.2037	2.21947	2.5346	1.9572	D	10	R-General function prediction only
Cthe_0940	hypothetical protein	-0.13955	-0.35969	-0.93474	-0.75062	0.449626	1.09617	0.4308	0.950086	-0.20739	-0.04392	-0.35801	0.583972	C	9	S-Hypothetical
Cthe_0941	CDP-diacylglycerol/glycerol-3-phosphate 3-phosphatidyltransferase	-0.26374	0.059297	-0.4569	-0.19145	1.53782	1.89999	1.0401	1.16247	0.177217	0.365066	0.823606	0.827815	C	10	I-Lipid metabolism
Cthe_0942	Ribosomal protein S12 methylthiotransferase rimO	0.580809	0.205489	0.417932	0.185391	1.55539	1.93649	1.70063	1.50107	0.444842	0.477315	0.646142	0.658134	C	10	J-Translation, ribosomal structure and biogenesis
Cthe_0943	hypothetical protein	-0.04546	-0.08657	0.043147	-0.41491	2.52556	3.29929	2.62617	2.85898	0.16178	0.649101	0.686234	0.739809	C	10	S-Hypothetical
Cthe_0944	SMC domain protein	0.159727	-0.32784	-0.19535	-0.67738	2.19644	2.87791	2.31903	2.62907	0.13314	0.312851	0.052251	0.456092	C	10	B, L-Chromatin structure and dynamics, DNA replication, recombination and repair
Cthe_0945	metallophosphoesterase	-0.2235	-0.40648	-0.53144	-0.65672	1.85004	2.83767	2.13422	2.58473	0.051067	0.486845	-0.13072	0.559207	C	10	B, L-Chromatin structure and dynamics, DNA replication, recombination and repair
Cthe_0946	Phosphoglycerate mutase	-0.02456	0.240374	0.066766	-0.0547	1.23041	2.27786	1.4001	1.85585	0.200264	0.860716	0.087625	0.391933	C	10	G-Carbohydrate transport and metabolism
Cthe_0947	dihydroorotate dehydrogenase family protein	0.372278	0.349826	0.551684	0.435353	1.31304	2.20806	1.49861	1.6525	0.40932	0.803543	0.317423	0.184735	C	10	F-Nucleotide transport and metabolism
Cthe_0948	Dihydroorotate dehydrogenase, electron transfer subunit, iron-sulphur cluster binding domain	0.218763	0.156064	0.472666	0.292026	2.03954	3.35646	2.17442	2.55796	0.665181	1.19297	0.661936	0.72607	C	10	H-Coenzyme metabolism
Cthe_0949	carbamoyl-phosphate synthase, large subunit	-0.19492	0.071864	0.237363	0.145852	1.01913	2.43705	1.36438	1.9242	0.213388	0.863812	0.036085	0.612296	C	10	E-Amino acid transport and metabolism
Cthe_0950	carbamoyl-phosphate synthase, small subunit	-0.1534	0.437997	0.458737	0.473858	1.26134	2.58958	1.98778	1.99344	0.668772	1.31106	0.871565	1.03327	C	10	E-Amino acid transport and metabolism
Cthe_0951	Orotidine 5'-phosphate decarboxylase	0.056004	0.243662	0.670212	0.577675	0.981625	1.8031	1.43107	1.27463	0.784113	1.28105	0.889198	0.786979	C	10	F-Nucleotide transport and metabolism
Cthe_0952	dihydroorotase, multifunctional complex type	-0.7101	0.217987	0.380811	0.451399	0.845653	1.85927	1.43767	1.29273	0.626084	1.50667	1.03468	0.441528	B	10	F-Nucleotide transport and metabolism
Cthe_0953	Aspartate carbamoyltransferase	-1.01223	0.224776	0.559823	0.605828	0.948059	2.58977	1.91964	1.85086	0.39806	2.07103	1.41148	0.984604	D	10	F-Nucleotide transport and metabolism
Cthe_0956	hypothetical protein	1.3521	0.49554	0.055168	0.105056	0.479707	0.11854	-0.22351	-0.09183	0.390248	0.286921	0.579073	0.394382	G	6	S-Hypothetical
Cthe_0960	SpoIID/LytB domain protein	0.169021	0.043628	0.085034	0.440103	-1.28276	-1.58785	-0.75327	-0.30363	-0.09079	0.715332	1.53072	1.04461	B	7	Y, V, Z, W, U, D, O, M, N, P, Q-Cellular Processes
Cthe_0961	aspartate-semialdehyde dehydrogenase	-1.64132	-1.37608	-1.05146	-0.53455	0.684492	0.924244	0.673715	0.668374	0.186901	0.874597	1.48157	1.5171	E	9	E-Amino acid transport and metabolism
Cthe_0962	dihydrodipicolinate synthase	-0.79561	-0.97045	-0.66778	-0.57079	0.430695	0.551192	0.413638	0.319296	0.351727	0.675601	1.12185	1.14244	A	7	E-Amino acid transport and metabolism
Cthe_0963	Dihydrodipicolinate reductase	-1.50518	-1.65403	-0.92247	-0.49882	0.427338	0.639022	0.410231	0.324962	0.35496	0.68289	1.17765	0.674832	G	9	E-Amino acid transport and metabolism
Cthe_0964	amino acid-binding ACT domain protein	-2.32149	-1.89426	-2.26517	-0.49815	1.33734	1.24252	1.17655	1.02101	0.210097	0.639422	1.25687	0.568292	D	9	R-General function prediction only
Cthe_0965	ATP:corrinoid adenosyltransferase BtuR/CobO/CobP	0.311804	0.311907	0.055845	-0.16033	0.280664	1.2693	0.554692	0.614158	-0.08405	1.1336	0.723883	0.151383	C	9	H-Coenzyme metabolism
Cthe_0977	UDP-N-acetylmuramoylalanyl-D-glutamyl-2,6-diaminopimelate/D-alanyl-D-alanyl ligase	-0.06263	0.150099	-0.43079	-0.03992	-1.1843	-1.07703	-0.7677	-0.61961	-0.3341	-0.82968	-0.80805	-0.02354	C	2	Y, V, Z, W, U, D, O, M, N, P, Q-Cellular Processes
Cthe_0980	cell division protein FtsL	-0.00202	-0.32782	0.049899	-0.78541	0.148813	0.282899	0.556288	0.675028	0.372272	0.249659	0.394527	1.21379	A	9	R-General function prediction only
Cthe_0983	rod shape-determining protein RodA	0.528778	0.350299	0.063382	0.228682	-0.77349	-1.27334	-0.7892	-0.48987	-0.05666	-0.59836	-0.47545	0.366388	C	2	Y, V, Z, W, U, D, O, M, N, P, Q-Cellular Processes
Cthe_0985	peptidase M16 domain protein	0.955474	0.781602	0.412688	0.106961	0.777758	1.48294	0.914931	1.10105	-0.29762	0.226228	-0.5515	0.062518	C	9	R-General function prediction only
Cthe_0987	riboflavin biosynthesis protein RibF	1.79235	1.40898	1.02717	0.250645	0.740569	1.07369	1.2817	0.582085	-0.54877	-0.30422	-0.30772	-0.11613	F	9	H-Coenzyme metabolism
Cthe_0988	tRNA pseudouridine synthase B	1.35723	1.01503	0.63804	-0.08236	0.405814	0.720651	0.931806	0.345323	-0.42215	-0.06896	-0.07055	0.060812	G	9	J-Translation, ribosomal structure and biogenesis
Cthe_0993	protein of unknown function DUF448	1.19351	0.43794	0.575782	-0.07996	0.068553	0.366423	0.504924	0.421312	0.52475	0.190014	-0.01481	0.825512	G	6	A, K-Transcription, RNA processing and modification
Cthe_0994	transcription termination factor NusA	0.906708	0.489572	0.443092	-0.09994	0.602526	0.878066	1.02299	0.733359	0.379985	0.331124	0.082278	0.61288	C	9	A, K-Transcription, RNA processing and modification
Cthe_0995	protein of unknown function DUF150	0.864718	0.683101	0.301494	-0.75187	0.916702	2.07023	1.52953	1.30796	-0.05405	0.915089	-0.29055	0.385808	C	10	R-General function prediction only
Cthe_0996	DNA polymerase III, alpha subunit	0.86516	0.806939	0.701412	0.291564	0.669058	1.16923	1.04553	0.891524	-0.28256	-0.49674	-0.73526	0.012085	C	9	B, L-Chromatin structure and dynamics, DNA replication, recombination and repair
Cthe_1003	ribosome recycling factor	1.30977	0.542805	0.592776	-0.05479	0.484943	0.961232	0.501387	0.613017	0.616606	0.690543	-0.3933	-0.2941	G	6	J-Translation, ribosomal structure and biogenesis
Cthe_1004	uridylate kinase	1.15678	0.415315	0.563164	-0.1113	0.525166	0.966123	0.486095	0.750921	0.341483	0.55785	-0.5017	-0.09064	G	6	F-Nucleotide transport and metabolism
Cthe_1007	GTP-binding protein TypA	1.70821	0.775427	0.599069	0.288679	0.59338	0.856158	0.654473	0.479475	0.722452	0.011163	-0.09326	0.494789	G	6	T-Signal transduction mechanisms
Cthe_1009	O-methyltransferase family 3	0.058054	-0.09246	-0.30089	-0.21304	0.254906	-0.15643	0.404273	0.09166	0.193222	-0.15061	0.772199	1.17806	A	7	R-General function prediction only
Cthe_1017	hypothetical protein	1.57425	1.17005	1.31869	0.887409	0.758176	0.619733	-0.0721	0.258537	0.265289	0.436324	-0.54656	0.482918	G	6	S-Hypothetical
Cthe_1018	ABC-type transporter, integral membrane subunit	0.055512	0.445598	0.299759	0.376736	0.735299	1.01457	0.716508	0.571809	0.054013	0.209766	0.334944	0.445299	C	9	G-Carbohydrate transport and metabolism
Cthe_1021	stage IV sporulation protein A	-0.65151	-0.89076	-0.30215	0.057607	-0.56798	-1.14012	0.135516	-0.07162	0.216901	-0.63951	-0.32558	-0.14876	C	2	R-General function prediction only
Cthe_1022	NAD-dependent glycerol-3-phosphate dehydrogenase domain protein	1.2326	1.01235	0.742632	0.26031	0.13028	0.716718	0.256281	0.137149	0.357034	-0.07655	-0.67632	-0.37215	G	6	C-Energy production and conversion
Cthe_1023	Glycerol-3-phosphate acyltransferase	1.53754	0.983332	0.683932	0.076508	0.480421	0.98875	0.570026	0.454752	0.647849	0.078073	-0.62291	-0.58343	G	6	S-Hypothetical
Cthe_1024	GTP-binding protein engA	1.7628	1.21087	0.848907	0.414273	0.614577	0.832674	0.614254	0.438879	0.960729	0.530031	-0.22757	0.207933	G	6	R-General function prediction only
Cthe_1025	protein of unknown function DUF512	2.08074	2.1543	1.48833	0.595412	0.733498	1.25509	1.15034	0.499686	0.661089	1.04799	0.187355	1.09891	D	8	C-Energy production and conversion
Cthe_1026	ribosomal protein L32	1.73882	1.40521	0.820199	0.449875	0.775419	1.03383	0.512954	0.407042	0.034326	0.517477	-0.14128	0.372297	F	6	J-Translation, ribosomal structure and biogenesis
Cthe_1027	protein of unknown function DUF177	1.47713	1.47095	0.759003	0.486189	0.721182	0.600935	0.864035	0.121539	0.234701	0.240109	0.136121	0.301342	G	6	R-General function prediction only
Cthe_1028	Acetate kinase	1.84257	1.50091	1.42903	0.451816	1.16958	1.92608	1.19319	0.805878	-0.1326	1.14616	0.586252	1.06346	D	8	C-Energy production and conversion
Cthe_1029	phosphate acetyltransferase	2.12715	1.3933	1.2835	0.385294	1.04339	1.86834	0.681268	0.708438	-0.19402	0.850323	-0.23814	0.211355	F	8	C-Energy production and conversion
Cthe_1030	Tetratricopeptide TPR_2 repeat-containing protein	1.48586	0.990477	0.871756	0.394182	0.584617	1.5609	0.457083	0.81046	0.557754	1.31608	0.849497	1.42463	D	8	R-General function prediction only
Cthe_1031	Aspartyl/glutamyl-tRNA(Asn/Gln) amidotransferase subunit B	1.44839	0.869373	0.561738	0.150224	0.500901	1.24798	0.216605	0.477898	0.498637	0.688187	0.143262	0.928251	F	9	J-Translation, ribosomal structure and biogenesis
Cthe_1032	Glutamyl-tRNA(Gln) amidotransferase subunit A	1.48141	1.03252	0.946754	0.190187	0.416455	1.23321	0.128968	0.218449	0.584853	1.08665	0.328959	0.730859	D	8	J-Translation, ribosomal structure and biogenesis
Cthe_1033	Aspartyl/glutamyl-tRNA(Asn/Gln) amidotransferase subunit C	1.30299	1.16678	0.953193	0.208144	0.299841	0.99679	0.089212	0.101262	0.519588	1.40164	0.354178	0.299052	E	8	J-Translation, ribosomal structure and biogenesis
Cthe_1034	hypothetical protein	-1.03484	-0.65315	-0.62387	-0.268	-0.11596	-0.45141	0.173133	-0.27428	0.075301	0.191019	0.802592	0.481749	G	1	S-Hypothetical
Cthe_1039	ribosomal protein S20	1.04482	0.964247	0.827198	0.7067	1.02832	1.00927	0.656611	0.580076	-0.14371	0.517862	0.781882	0.847662	F	8	J-Translation, ribosomal structure and biogenesis
Cthe_1042	hypothetical protein	1.32825	1.53469	0.765531	0.230451	1.23385	1.91059	1.13163	1.43178	-0.15831	1.50487	-0.11972	1.02208	F	8	S-Hypothetical
Cthe_1044	hypothetical protein	-0.89351	-1.31744	-1.44247	-1.13084	-0.43659	-0.4922	-0.68537	-0.67338	-0.14573	-0.55702	-0.49471	-0.45014	G	1	S-Hypothetical
Cthe_1047	hypothetical protein	-0.6647	-0.68593	-1.04175	-0.17341	0.113892	0.034181	-0.34599	-0.08347	0.221093	-0.02376	-0.12917	0.366643	G	1	S-Hypothetical
Cthe_1049	Regulatory protein recX	0.662816	0.463581	-0.14324	-0.23624	0.563201	0.02159	0.014053	0.10343	-0.48432	-0.18326	-1.06512	0.246183	A	5	R-General function prediction only
Cthe_1052	competence/damage-inducible protein CinA	-0.71143	-0.33421	-0.40288	-0.598	-0.38593	-0.10068	0.076069	-0.13296	-0.22465	0.312914	1.21973	0.84688	A	7	R-General function prediction only
Cthe_1053	L-lactate dehydrogenase	-1.7665	-1.58357	-1.56955	-0.63205	-0.1547	-0.67022	-0.2495	-0.04334	-0.55558	-0.22988	1.80394	1.07082	E	1	C-Energy production and conversion
Cthe_1054	ATPase associated with various cellular activities AAA_3	-0.43293	-0.2131	-0.47303	0.030001	0.566547	0.599393	0.335748	0.114702	0.204708	0.232989	1.04226	0.450683	A	7	R-General function prediction only
Cthe_1055	protein of unknown function DUF58	-0.15275	-0.09916	-0.07076	-0.01319	0.665648	1.83331	0.962118	1.03486	-0.32525	0.736052	0.682887	0.286216	C	9	R-General function prediction only
Cthe_1056	transglutaminase domain-containing protein	0.22447	0.498314	0.352628	0.464882	0.512784	1.16299	0.488317	0.443689	-0.12104	1.13983	0.245514	0.209714	B	9	E-Amino acid transport and metabolism
Cthe_1058	glycine hydroxymethyltransferase	0.019333	-0.12275	-0.17346	-0.10413	1.18469	0.753116	0.686144	0.870634	-0.03287	-0.01779	0.725557	0.636058	C	9	E-Amino acid transport and metabolism
Cthe_1061	Protein of unknown function DUF2225	0.314569	-0.02907	-0.44915	-0.57655	0.676827	1.37701	0.984232	1.60811	-0.5103	-0.46932	-1.66927	-0.39415	B	9	S-Hypothetical
Cthe_1066	DNA repair protein recO	0.31951	0.302943	0.267439	0.283505	1.04924	0.920629	1.15806	0.815884	-0.22427	-0.24616	0.094521	-0.41492	C	9	B, L-Chromatin structure and dynamics, DNA replication, recombination and repair
Cthe_1075	protein of unknown function DUF881	-0.12954	-0.36248	-0.21301	0.164847	0.13712	-0.24217	-0.33122	-0.13751	0.183839	0.621946	1.19175	1.0539	A	7	S-Hypothetical
Cthe_1076	protein of unknown function DUF881	0.003095	0.036258	0.043831	-0.01618	0.120018	0.248208	0.044645	0.043207	0.330608	0.965338	1.07274	1.09908	A	7	S-Hypothetical
Cthe_1078	hypothetical protein	-0.89217	-0.6987	-0.68555	-0.08421	0.378183	-0.02174	0.500605	0.714572	-1.19772	-0.72836	-0.29231	-0.19799	A	5	S-Hypothetical
Cthe_1079	Nucleotidyl transferase / Alpha-D-phosphohexomutase	-0.06507	-0.03664	0.178447	0.254622	-0.60158	-1.18916	-0.38681	-0.67509	-0.06561	-0.6361	-1.06324	-1.25926	B	5	Y, V, Z, W, U, D, O, M, N, P, Q-Cellular Processes
Cthe_1096	hypothetical protein	-0.18825	-0.07995	0.101431	-0.30025	-0.37288	0.345377	-0.19448	-0.25418	-0.29169	-0.07611	-0.70422	-1.03338	A	5	S-Hypothetical
Cthe_1105	Type II secretion system F domain	-1.11678	-1.06463	-0.74666	-0.55227	-0.59036	-0.81211	-0.61459	-0.73805	-0.09217	-0.80733	-0.61955	-0.83448	G	1	Y, V, Z, W, U, D, O, M, N, P, Q-Cellular Processes
Cthe_1106	twitching motility protein	-0.96742	-1.20508	-1.00872	-0.62	-0.42087	-0.80598	-0.70959	-0.4635	-0.20599	-0.64952	-0.16349	0.039115	G	1	Y, V, Z, W, U, D, O, M, N, P, Q-Cellular Processes
Cthe_1107	type II secretion system protein E	-1.48544	-0.87107	-0.50816	-0.44072	-0.78647	-0.31137	-0.17344	0.260126	-0.54204	-0.32141	0.007929	0.471878	G	1	Y, V, Z, W, U, D, O, M, N, P, Q-Cellular Processes
Cthe_1109	Protein of unknown function DUF318, transmembrane	-0.13757	-0.09606	-0.28002	0.332488	-0.41997	-1.51673	-1.08661	-1.44617	0.077361	-0.50288	-0.42126	-0.30015	C	2	R-General function prediction only
Cthe_1110	Protein-tyrosine phosphatase, low molecular weight	-0.05445	-0.64002	-0.81608	-0.13439	-1.08772	-2.04149	-1.59875	-1.60787	-0.02797	-0.7134	-0.9915	-0.77891	C	3	T-Signal transduction mechanisms
Cthe_1111	arsenical-resistance protein	-0.30318	-0.40428	-0.84963	-0.22581	-0.92401	-1.73032	-1.29896	-1.37827	-0.1444	-0.30518	-0.7831	-0.33367	C	2	Y, V, Z, W, U, D, O, M, N, P, Q-Cellular Processes
Cthe_1112	regulatory protein ArsR	-0.14737	0.0541	-1.17677	-0.38391	-0.83803	-1.05265	-1.37207	-1.17873	-0.36096	0.212259	-0.67879	-0.42947	F	2	R-General function prediction only
Cthe_1114	Tn7-like transposition protein D	0.758519	0.471251	0.983573	0.349791	1.21859	1.27387	0.314312	0.689234	0.04198	0.0276	-0.87756	-0.28033	C	9	R-General function prediction only
Cthe_1118	hypothetical protein	-1.7869	-0.8511	-0.96035	-0.61976	-0.63803	-0.56479	-0.87849	-0.6144	-0.29041	-1.34051	-1.85769	-1.28203	E	3	S-Hypothetical
Cthe_1119	hypothetical protein	-1.92756	-1.52732	-1.27246	-0.83315	-0.60772	-0.92057	-0.55573	-0.4425	0.119673	-1.10824	-1.5262	-0.87122	E	3	S-Hypothetical
Cthe_1120	hypothetical protein	-2.48218	-2.38865	-1.85982	-1.2289	-0.85105	-1.83572	-1.31312	-0.98609	0.182995	-2.11322	-1.64756	-1.45299	D	3	S-Hypothetical
Cthe_1123	Domain of unknown function DUF1848	-0.4672	-0.48934	-0.63916	-0.30166	-0.59659	-1.23669	-0.75496	-0.6893	0.099305	-0.58882	-0.28302	-0.0564	C	2	R-General function prediction only
Cthe_1131	hypothetical protein	0.30108	0.229491	0.054538	-0.05008	1.15142	1.34158	0.792394	1.37175	-0.33626	0.776819	-0.25409	0.537888	C	9	S-Hypothetical
Cthe_1132	hypothetical protein	1.26554	0.901545	0.98858	0.31168	1.47036	1.58785	0.870418	1.36822	-0.18923	1.32435	0.356537	1.41442	F	8	S-Hypothetical
Cthe_1134	hypothetical protein	0.516655	1.02425	0.690602	0.157165	0.732901	1.61048	1.4584	1.05833	-0.72294	0.375259	-1.31188	0.12773	F	9	S-Hypothetical
Cthe_1135	SEFIR domain protein	0.425515	0.763395	0.346816	0.063736	0.731781	0.989578	1.12147	0.542425	-0.36768	-0.27008	-1.35683	-0.65068	B	9	R-General function prediction only
Cthe_1140	hypothetical protein	-0.29402	0.347792	0.506592	0.318492	0.652957	1.09308	1.07272	0.717662	-0.39583	0.190642	-0.46832	0.000876	C	9	S-Hypothetical
Cthe_1146	hypothetical protein	-0.28196	-0.20449	-0.30239	0.012134	-1.08925	-1.00077	-1.15422	-0.80324	0.167798	-0.44145	-1.54404	-0.84142	B	3	S-Hypothetical
Cthe_1148	hypothetical protein	0.283508	0.41743	0.077664	0.003497	-0.81288	-0.35215	-0.74392	-0.38606	0.048772	-0.66294	-2.31669	-0.74653	A	5	S-Hypothetical
Cthe_1154	helix-turn-helix domain protein	-0.15728	0.140286	-0.10057	-0.28746	-0.74844	-0.17745	-0.5403	-1.03648	-0.74417	-0.48938	-0.29535	-0.86091	C	2	R-General function prediction only
Cthe_1159	hypothetical protein	-0.38206	-0.91598	-0.47874	0.042137	-0.05657	-1.12523	-1.22081	-0.76972	0.001675	-0.91094	-0.39308	-0.38031	C	1	S-Hypothetical
Cthe_1163	phosphoglucosamine mutase	-0.33248	0.047904	0.040772	0.462933	-0.41358	-0.71285	-0.18638	-0.33388	-0.01356	0.02333	1.02897	0.627663	A	7	G-Carbohydrate transport and metabolism
Cthe_1164	FAD-dependent pyridine nucleotide-disulphide oxidoreductase	-0.20305	-0.05912	0.062988	0.71218	-0.611	-1.12235	-0.32092	-0.22619	0.066366	-0.49219	0.731424	0.990479	C	2	R-General function prediction only
Cthe_1165	YbbR family protein	-0.12162	0.059527	-0.01821	0.59475	-0.59813	-0.69854	-0.50387	0.215977	0.13687	-0.17896	0.163411	1.07294	A	7	S-Hypothetical
Cthe_1170	Dihydrodipicolinate reductase	-1.82892	-1.69948	-2.07832	-1.32561	-0.71119	-0.99973	-0.7036	-0.48498	0.039407	-0.19206	0.342998	0.407538	G	1	E-Amino acid transport and metabolism
Cthe_1173	type IV pilus assembly PilZ	0.657449	0.0754	0.073072	0.286848	0.15908	-0.39344	-0.30316	-0.0032	0.153887	0.86722	1.15261	0.827029	A	7	R-General function prediction only
Cthe_1174	protein of unknown function DUF155	-0.676	-1.07524	-1.91101	-1.00093	0.022936	0.007814	-0.45365	0.137074	-0.13774	-0.89513	-1.50726	-0.52956	E	1	S-Hypothetical
Cthe_1175	protein of unknown function DUF155	-1.07005	-0.87574	-1.36889	-0.5538	-0.28998	-0.44524	-0.54839	-0.42485	-0.17432	-1.04127	-0.8298	-0.57306	E	1	R-General function prediction only
Cthe_1177	nicotinate phosphoribosyltransferase	-2.51451	-2.04783	-1.47343	-0.85337	-0.61993	-1.50692	-0.52274	-0.76713	-0.4313	-1.25074	-0.36433	-0.92917	D	3	H-Coenzyme metabolism
Cthe_1178	isochorismatase hydrolase	-2.49559	-1.9087	-1.29826	-1.01507	-0.95353	-0.85791	-0.6985	-0.27428	-0.6382	-0.61124	-0.73359	-1.1765	E	3	Y, V, Z, W, U, D, O, M, N, P, Q-Cellular Processes
Cthe_1181	transglutaminase domain-containing protein	0.068451	-0.00515	-0.20905	-0.42768	0.453405	1.23933	0.597054	0.89051	-0.40395	-0.01773	-0.12511	0.374788	C	9	E-Amino acid transport and metabolism
Cthe_1185	hypothetical protein	-2.06443	-1.33032	-1.14567	-0.54132	0.072378	0.157538	0.581822	0.508349	-0.56829	-0.42703	0.680366	0.586683	G	1	S-Hypothetical
Cthe_1186	alpha/beta hydrolase fold-3	-1.59311	-1.28085	-0.94335	-0.45032	0.281758	-0.03362	0.499609	0.555905	-0.68461	-0.33919	0.893442	0.723051	G	1	I-Lipid metabolism
Cthe_1192	hypothetical protein	-0.65221	-0.69651	-0.52633	-0.04928	-0.1264	-0.31657	-0.25977	-0.03491	0.461718	1.051	1.45666	0.470593	A	1	S-Hypothetical
Cthe_1198	hypothetical protein	0.670864	1.17299	0.775093	0.530806	-0.3798	0.245092	-0.22652	0.07276	-0.41878	0.367058	-1.15734	-0.13552	G	6	S-Hypothetical
Cthe_1202	major facilitator superfamily MFS_1	2.15804	2.14078	2.29769	1.4819	1.05825	1.67168	1.31278	0.746086	-0.26543	0.412123	-1.13432	0.054277	F	6	G-Carbohydrate transport and metabolism
Cthe_1216	ATP-dependent Clp protease adapter protein clpS	-1.54706	-1.18335	-1.44781	-0.82773	-0.33106	-0.35236	0.259634	0.209206	-0.51527	-0.66362	0.332755	-0.31789	G	1	S-Hypothetical
Cthe_1217	ATP-dependent Clp protease, ATP-binding subunit clpA	-1.18079	-1.06751	-0.94272	-0.1288	-0.42658	-1.17112	-0.3235	-0.38859	-0.18475	-0.93267	0.189841	0.049799	F	1	Y, V, Z, W, U, D, O, M, N, P, Q-Cellular Processes
Cthe_1222	RNA methyltransferase, TrmH family, group 3	0.470101	0.410225	-0.02463	-0.19993	0.95131	1.45699	0.661864	0.748987	0.55103	0.972808	0.45212	0.915663	C	9	J-Translation, ribosomal structure and biogenesis
Cthe_1223	50S ribosomal protein L20	1.06333	0.962361	0.444671	0.218557	0.616183	0.959272	0.159213	0.089701	0.173944	-0.0444	-1.16188	-0.58913	E	5	J-Translation, ribosomal structure and biogenesis
Cthe_1225	Translation initiation factor IF-3	1.07317	0.774343	0.53927	0.244207	0.322472	0.636222	0.467971	0.3529	0.832921	0.279207	-0.44946	-0.14346	G	6	J-Translation, ribosomal structure and biogenesis
Cthe_1226	dihydrofolate reductase region	-0.19633	-0.6393	-0.76577	-0.94842	0.300968	0.275728	0.358428	0.47409	-0.18243	-1.14021	-0.50005	0.16951	A	9	H-Coenzyme metabolism
Cthe_1228	threonyl-tRNA synthetase	-0.52677	-0.12283	0.417229	0.054258	-0.00862	-0.05587	0.154036	0.197044	-0.28342	-0.15736	0.472236	1.38449	A	7	J-Translation, ribosomal structure and biogenesis
Cthe_1229	Lipoprotein LpqB, GerMN domain	-1.19156	-1.2012	-1.15352	-0.65379	-0.11264	-0.70324	-0.50581	-0.17806	-0.13572	-0.36167	0.82895	0.503022	G	1	R-General function prediction only
Cthe_1230	competence protein ComEA helix-hairpin-helix repeat protein	-0.87071	-1.39402	-1.27511	-0.75134	-1.52409	-2.47398	-1.37667	-1.37507	0.343727	-1.4513	-0.60798	-0.29689	D	3	B, L-Chromatin structure and dynamics, DNA replication, recombination and repair
Cthe_1231	peptidase S11 D-alanyl-D-alanine carboxypeptidase 1	-0.29763	-0.44388	-0.19912	-0.30229	-0.07212	0.151577	0.239928	-0.0613	-0.23526	-0.14767	1.02634	0.378714	A	7	Y, V, Z, W, U, D, O, M, N, P, Q-Cellular Processes
Cthe_1232	AMP-dependent synthetase and ligase	-0.47574	-0.25993	-0.45841	0.160192	0.517503	0.280522	0.085396	0.051523	-0.22946	0.770775	1.50138	1.06885	A	7	I-Lipid metabolism
Cthe_1235	PKD domain containing protein	0.263658	-0.36611	-0.72205	-0.89382	0.322104	0.755119	0.717605	0.752831	0.317844	-1.10844	-1.134	-0.23032	A	9	S-Hypothetical
Cthe_1243	GCN5-related N-acetyltransferase	-1.33462	-0.9953	-1.24726	-1.14645	-0.50928	-0.57526	0.104145	0.412197	-0.35073	-0.65838	-0.40825	0.370418	G	1	R-General function prediction only
Cthe_1244	glycosyl transferase family 2	0.56885	0.39155	0.993859	1.21601	0.046587	-0.84149	-0.49665	-0.32002	0.436406	1.4872	0.967199	0.623108	E	8	Y, V, Z, W, U, D, O, M, N, P, Q-Cellular Processes
Cthe_1250	phosphoribosylaminoimidazole carboxylase, catalytic subunit	0.434415	0.88692	0.631192	0.395539	-0.2216	-0.05686	-0.46159	-1.03411	0.567459	1.24937	0.934938	0.909688	B	8	F-Nucleotide transport and metabolism
Cthe_1251	Xanthine/uracil/vitamin C permease	0.179007	0.557879	0.326989	0.451047	-0.10153	-0.21724	-0.19175	-0.71681	0.525207	1.05998	2.02432	2.03168	A	7	R-General function prediction only
Cthe_1252	Auxin Efflux Carrier	2.64854	1.95783	1.68706	0.913594	1.63325	2.78404	1.18173	1.37722	1.10228	2.04601	0.397034	0.745668	D	8	R-General function prediction only
Cthe_1256	glycoside hydrolase family 3 domain protein	-0.56879	-0.98998	-1.03791	0.324597	-0.88278	-2.09544	-1.21882	-1.56417	0.482688	-2.24985	-0.86509	-1.0377	F	3	G-Carbohydrate transport and metabolism
Cthe_1257	Carbohydrate-binding CenC domain protein	-0.10426	-0.46446	-0.42723	0.895104	-1.08603	-1.87096	-1.37826	-1.23243	0.301616	-1.45599	-0.55206	-0.38546	C	3	R-General function prediction only
Cthe_1258	copper amine oxidase-like domain-containing protein	0.617511	1.01644	0.814149	1.27618	0.478965	-0.63972	-0.07779	-0.00542	-0.27289	-0.0228	-0.43744	0.024608	G	6	R-General function prediction only
Cthe_1269	protein of unknown function DUF362	-1.17064	-0.37888	-0.43345	0.103923	-0.07863	0.411574	0.061954	0.396632	-0.51763	0.240543	1.36749	1.07444	E	7	S-Hypothetical
Cthe_1270	proteinase inhibitor I4 serpin	-1.50222	-0.98975	-0.56625	-0.0019	-0.19685	-0.24499	-0.28845	-0.04824	-0.58985	0.203696	1.46903	0.500104	G	1	Y, V, Z, W, U, D, O, M, N, P, Q-Cellular Processes
Cthe_1271	Glycoside hydrolase, family 43/ Dockerin type 1	-1.66771	-1.18646	-0.99997	-0.63116	-1.65207	-1.95475	-1.25833	-1.40087	-0.17124	-0.35138	0.43219	-0.21639	F	3	R-General function prediction only
Cthe_1273	alpha-L-arabinofuranosidase B	0.131955	-0.85194	-0.60351	-0.41326	-0.71766	-1.29661	-1.22452	-0.76016	0.443894	-0.43346	-0.86742	-0.95405	C	3	R-General function prediction only
Cthe_1279	50S ribosomal protein L28	1.34115	0.812169	0.028695	-0.75407	1.45133	1.56327	0.355696	0.49428	0.147289	1.62328	1.87065	1.45889	D	8	R-General function prediction only
Cthe_1280	transglycosylase-associated protein	0.021499	-0.27713	-0.72825	-0.26288	-0.23694	-0.07137	-0.70878	-0.19029	-0.38035	-1.0142	-1.57671	-1.16589	A	5	R-General function prediction only
Cthe_1281	hypothetical protein	0.295505	0.447207	0.023181	-0.17663	0.243694	1.01323	0.56527	0.927286	-0.48553	-0.27801	-1.17876	-0.41542	B	9	S-Hypothetical
Cthe_1282	diguanylate cyclase	1.16011	0.851606	0.429159	-0.19135	1.00709	2.13349	0.837762	1.11006	-0.76624	0.516935	-0.70094	-0.01603	F	9	T-Signal transduction mechanisms
Cthe_1285	metal-dependent phosphohydrolase HD sub domain	-1.2326	-1.71138	-2.09814	-1.56295	0.288649	-0.05227	-0.02649	0.199388	-0.39135	-0.40442	-0.23015	0.975736	G	1	T-Signal transduction mechanisms
Cthe_1293	metal dependent phophohydrolase	1.28894	1.05702	1.24309	0.749132	0.658258	0.704556	0.23786	0.434878	0.02994	1.19993	0.413071	0.741487	E	8	T-Signal transduction mechanisms
Cthe_1295	5-formyltetrahydrofolate cyclo-ligase	0.60818	0.753596	0.221327	0.103132	-0.13777	0.145988	-0.56384	-0.29675	-0.36203	1.27366	0.672866	0.806599	A	7	H-Coenzyme metabolism
Cthe_1298	Ribosomal protein L25	-0.93127	-0.51579	-0.38138	-0.30164	-0.66961	-0.40072	-0.17959	-0.40873	-0.39107	-0.21492	1.09123	0.288244	A	1	J-Translation, ribosomal structure and biogenesis
Cthe_1302	Ribocuclease J	1.2813	0.952809	0.773465	0.411454	0.177959	0.276333	0.357272	-0.12804	0.18444	-0.03562	0.242655	-0.25216	G	6	R-General function prediction only
Cthe_1306	hypothetical protein	-0.22199	-0.18792	-0.34869	-0.27983	-0.04348	-0.30471	-0.55331	-0.60945	0.101458	0.334321	-0.33728	-1.51302	A	5	S-Hypothetical
Cthe_1309	Radical SAM domain protein	0.392877	0.591914	-0.09848	-0.00863	-0.75129	-0.84612	-0.29591	-0.4161	0.139639	-1.93886	-2.37204	-2.1356	A	5	R-General function prediction only
Cthe_1310	Accessory gene regulator B	0.802865	1.00866	0.420097	0.566322	0.057724	0.117988	-0.06861	-0.07106	0.127888	-0.6875	-1.24285	-1.39142	G	5	Y, V, Z, W, U, D, O, M, N, P, Q-Cellular Processes
Cthe_1318	response regulator receiver	0.137527	-0.00379	-0.04441	0.203887	-0.78366	-1.36102	-0.85624	-0.8179	-0.23053	-1.1642	-0.83204	-0.90911	B	3	T-Signal transduction mechanisms
Cthe_1319	Ribosomal RNA small subunit methyltransferase E	-0.01259	0.071931	0.045131	0.199157	-1.22703	-1.55186	-0.81194	-1.00668	-0.60755	-1.53813	-0.86695	-0.25572	B	2	S-Hypothetical
Cthe_1320	Ribosomal protein L11 methyltransferase	-0.62051	-0.21741	-0.04503	0.096431	-1.46121	-1.81766	-0.92326	-1.3313	-0.49868	-1.18419	-0.15401	-0.00552	B	2	J-Translation, ribosomal structure and biogenesis
Cthe_1321	Chaperone protein dnaJ	-0.27481	-0.3004	-0.12021	0.085981	-0.97221	-1.38825	-0.91042	-0.97298	-0.72538	-1.46346	-0.52832	-0.43108	B	2	Y, V, Z, W, U, D, O, M, N, P, Q-Cellular Processes
Cthe_1322	Chaperone protein dnaK	-1.43137	-1.54281	-0.83129	-0.44778	-1.20758	-2.60715	-0.99456	-1.52997	-0.4743	-2.20035	-0.22579	-0.72984	D	3	Y, V, Z, W, U, D, O, M, N, P, Q-Cellular Processes
Cthe_1323	GrpE protein	-1.11942	-1.60739	-1.14784	-0.84427	-1.85802	-2.34858	-1.59122	-1.53382	-0.36746	-2.05607	-1.35143	-0.77037	D	3	Y, V, Z, W, U, D, O, M, N, P, Q-Cellular Processes
Cthe_1324	Heat-inducible transcription repressor hrcA	-0.52915	-0.59498	-0.5449	-0.63705	-1.35715	-1.33243	-1.18871	-0.93859	-0.21517	-1.33762	-1.09341	-0.49374	B	3	A, K-Transcription, RNA processing and modification
Cthe_1334	Forkhead-associated protein	-1.4453	-1.59155	-1.32566	-0.59344	-0.42995	-0.79702	-0.56791	-0.48539	-0.1084	-1.16792	-0.78773	-1.6025	E	3	R-General function prediction only
Cthe_1335	peptidase A24A prepilin type IV	0.022556	-0.69356	-1.15087	-0.28729	-0.61733	-1.38556	-1.01642	-0.96178	0.163148	-2.09929	-2.16253	-1.82509	D	3	R-General function prediction only
Cthe_1336	hypothetical protein	0.436683	-0.18401	-0.84105	-0.11187	-0.38087	-1.26989	-0.78181	-0.88261	0.406175	-1.75067	-2.06101	-1.76035	B	3	S-Hypothetical
Cthe_1337	Type II secretion system F domain	0.324448	0.085525	-0.54254	-0.23247	-1.3763	-2.30102	-1.46949	-1.80944	0.409165	-1.8318	-1.24766	-1.06225	B	3	R-General function prediction only
Cthe_1338	Type II secretion system F domain	0.580908	0.430121	-0.46939	-0.15963	-1.71732	-1.96098	-1.83785	-1.47172	0.231422	-1.5247	-1.85266	-0.51928	B	3	Y, V, Z, W, U, D, O, M, N, P, Q-Cellular Processes
Cthe_1339	type II secretion system protein E	0.617947	0.41685	0.093688	0.297889	-1.01272	-1.26853	-1.05733	-0.7568	0.359726	-1.26761	-1.38704	-0.49972	B	3	Y, V, Z, W, U, D, O, M, N, P, Q-Cellular Processes
Cthe_1340	hypothetical protein	0.756085	0.394789	-0.02285	-0.19176	-0.47207	-0.68241	-0.77848	-0.64285	0.309728	-0.982	-1.77941	-0.89706	A	3	S-Hypothetical
Cthe_1346	single-stranded-DNA-specific exonuclease RecJ	1.16567	1.12563	0.68725	0.244244	0.475476	0.496501	0.413367	0.343641	0.406418	0.644796	0.397431	0.895268	G	6	B, L-Chromatin structure and dynamics, DNA replication, recombination and repair
Cthe_1349	exopolysaccharide biosynthesis polyprenyl glycosylphosphotransferase	0.220445	0.67332	0.361622	0.249198	0.403221	1.15086	0.454202	0.677709	-0.19812	0.600875	-0.3488	-0.44951	C	9	Y, V, Z, W, U, D, O, M, N, P, Q-Cellular Processes
Cthe_1351	VanZ family protein	0.247977	0.216626	-0.06962	0.509571	0.293863	0.470148	0.166084	0.393274	0.675492	1.04351	0.492525	1.0844	A	7	R-General function prediction only
Cthe_1353	polysaccharide biosynthesis protein	1.20391	1.21824	1.07512	0.605979	1.84784	1.91242	1.78458	1.4361	0.121852	1.13603	0.057052	0.780427	F	10	R-General function prediction only
Cthe_1354	O-antigen polymerase	1.33077	1.06788	0.59711	0.249256	1.84567	2.29594	1.64092	1.70883	0.12597	1.16575	-0.34964	0.877816	F	10	R-General function prediction only
Cthe_1355	glycosyl transferase family 2	1.76481	1.2608	0.591365	0.338293	1.28383	1.82464	0.746074	1.22774	0.174762	0.965798	-0.87615	0.351429	F	8	Y, V, Z, W, U, D, O, M, N, P, Q-Cellular Processes
Cthe_1356	glycosyltransferase	1.58114	1.15954	0.651468	0.178035	1.04113	1.53727	0.951301	0.990326	0.460819	1.20413	-0.33201	0.449965	D	8	R-General function prediction only
Cthe_1357	glycosyl transferase group 1	1.67815	1.22623	0.484932	0.215785	0.77189	1.03244	0.623869	0.240507	0.599495	0.842485	-0.47718	0.167411	F	6	Y, V, Z, W, U, D, O, M, N, P, Q-Cellular Processes
Cthe_1358	glycosyltransferase	1.40967	0.726845	0.033906	-0.24576	0.982119	1.05128	0.785223	0.433348	0.379041	0.04983	-0.63717	-0.0494	F	6	R-General function prediction only
Cthe_1361	NAD-dependent epimerase/dehydratase	0.900408	0.649466	-0.17322	-0.28684	0.658742	1.1157	0.755733	0.65	0.479028	0.347788	-0.41705	0.399246	C	9	Y, V, Z, W, U, D, O, M, N, P, Q-Cellular Processes
Cthe_1362	NGN domain-containing protein	0.736466	0.61977	-0.05964	-0.48438	0.329141	1.29578	0.69712	0.590721	0.438189	0.513172	-0.37186	0.373584	C	9	A, K-Transcription, RNA processing and modification
Cthe_1364	hypothetical protein	1.06973	0.889615	0.592446	0.092289	1.3173	2.27179	1.23215	1.46704	1.06338	1.37753	-0.25522	0.623485	F	8	S-Hypothetical
Cthe_1365	hypothetical protein	-0.32356	-0.64017	-0.61193	-0.28299	-0.04169	-0.38821	-0.35355	-0.18916	-0.03657	-0.63888	-1.01702	-0.8503	A	5	S-Hypothetical
Cthe_1370	hypothetical protein	0.123761	0.507043	0.109186	-0.3057	0.245432	1.1033	0.505916	0.093699	0.854839	1.2534	-0.33124	0.610888	C	9	S-Hypothetical
Cthe_1372	hypothetical protein	-0.84029	-1.07446	-1.07129	-0.97616	-0.67716	-0.74368	-0.34588	-0.29551	-0.00675	-0.0634	-0.60012	0.240184	G	1	S-Hypothetical
Cthe_1373	YD repeat-containing protein	-0.91467	-1.25219	-1.16215	-1.00687	-0.59863	-1.09832	-0.4004	-0.63586	0.357765	-0.64294	-0.73243	-0.21725	F	1	Y, V, Z, W, U, D, O, M, N, P, Q-Cellular Processes
Cthe_1374	copper amine oxidase-like domain-containing protein	0.095631	-0.67539	-0.80364	-0.8903	-1.10236	-1.50919	-0.98065	-0.8971	0.273827	-0.74372	-0.85575	-0.13842	C	2	R-General function prediction only
Cthe_1376	homoserine dehydrogenase	-0.58078	-1.01574	-1.02245	-1.21316	-0.11581	-0.2663	-0.03646	-0.25954	-1.04865	-1.7373	-0.64838	-0.44746	E	1	E-Amino acid transport and metabolism
Cthe_1377	amino acid-binding ACT domain protein	-0.59388	-0.69238	-0.72477	-0.60366	-0.20072	-0.50706	-0.12421	-0.17286	-0.91892	-1.29636	-0.63488	-0.06082	A	1	R-General function prediction only
Cthe_1380	response regulator receiver	-1.01904	-0.26025	-0.61947	-0.17694	-0.11696	-0.24653	0.116525	0.042909	-0.92917	-0.07882	0.430545	0.633957	G	7	Y, V, Z, W, U, D, O, M, N, P, Q-Cellular Processes
Cthe_1384	FolC bifunctional protein	0.095202	0.33332	0.165785	0.283225	0.65866	0.814257	0.741315	0.386423	0.733869	0.810748	0.884567	1.29146	A	7	H-Coenzyme metabolism
Cthe_1385	Protein translocase subunit secA	-0.2406	-0.21818	0.075133	0.361697	0.362603	0.141455	0.425262	0.157825	1.01255	0.435245	1.26365	1.53039	A	7	Y, V, Z, W, U, D, O, M, N, P, Q-Cellular Processes
Cthe_1386	hypothetical protein	-0.28806	-0.11434	-0.20489	0.43436	0.420432	0.414769	0.220882	0.410659	0.721832	0.828225	0.837178	1.24109	A	7	S-Hypothetical
Cthe_1389	metal dependent phophohydrolase	0.36408	0.189302	0.121557	0.190402	0.936485	1.07633	0.719376	0.997754	0.408217	1.709	1.52938	1.92809	B	8	J-Translation, ribosomal structure and biogenesis
Cthe_1390	alpha/beta hydrolase fold	1.76755	2.00094	1.97914	1.95629	2.49226	2.4682	1.54915	1.51657	1.25735	3.66479	2.90796	2.74561	D	8	I-Lipid metabolism
Cthe_1391	2-isopropylmalate synthase	-0.78225	-0.39746	-0.3118	0.308468	0.812212	0.676197	0.57923	0.588348	-0.1978	0.966147	1.54571	2.27324	A	7	E-Amino acid transport and metabolism
Cthe_1397	glycosyl transferase family 8	0.595299	0.895594	0.813196	0.630983	0.269665	0.622668	0.206573	0.253747	0.076921	1.21294	0.852227	0.754284	A	8	Y, V, Z, W, U, D, O, M, N, P, Q-Cellular Processes
Cthe_1398	Dockerin type 1 protein	-0.3571	-0.48484	-0.19429	0.578078	-0.51173	-1.3092	-0.79266	-0.73791	0.17583	-0.17687	0.270374	-0.44419	C	2	R-General function prediction only
Cthe_1399	C_GCAxxG_C_C family protein	-1.17662	-1.22194	-1.46029	-0.99443	-0.44328	-0.31385	-0.53114	0.024085	-0.54441	-0.59202	-0.12649	0.372903	G	1	R-General function prediction only
Cthe_1400	Glycosyl hydrolase 53; Dockerin type 1	-1.84636	-1.4729	-1.33683	-0.54111	-0.29093	-0.55875	-0.03763	0.020016	-0.39995	-0.63074	0.880671	0.248024	G	1	G-Carbohydrate transport and metabolism
Cthe_1404	GTP-binding protein HSR1-related	-0.11091	-0.34088	0.320021	0.444459	-0.44945	-1.23083	-0.35495	-0.89183	0.50056	-0.18185	-0.02687	-0.42914	C	2	Y, V, Z, W, U, D, O, M, N, P, Q-Cellular Processes
Cthe_1405	Spore coat protein CotH	-0.69699	-0.28309	-0.31453	-0.22098	-0.98126	-1.03731	-0.5825	-0.70683	-0.14377	-0.49983	0.367663	-0.28142	C	2	Y, V, Z, W, U, D, O, M, N, P, Q-Cellular Processes
Cthe_1406	hypothetical protein	-1.25462	-1.50917	-1.35779	-0.99483	-1.34748	-1.95855	-1.01372	-1.1082	0.316693	-0.3631	0.304507	-0.11234	F	3	S-Hypothetical
Cthe_1407	VTC domain-containing protein	-0.78132	-0.707	-1.19132	-0.83012	-0.88007	-0.68473	-0.52485	-0.13364	-0.33627	-0.26156	-0.10032	0.05927	G	1	R-General function prediction only
Cthe_1408	response regulator receiver	-1.21148	-0.56491	-0.78469	-0.44861	-0.73471	-0.14859	-0.15281	-0.12446	-0.20366	0.198777	0.633287	0.421882	G	1	T-Signal transduction mechanisms
Cthe_1411	Tryptophan synthase alpha chain	-1.00047	-0.59449	0.087278	0.216911	0.051051	0.058778	0.133664	0.284507	-0.81452	0.129967	0.683502	1.0931	E	7	E-Amino acid transport and metabolism
Cthe_1414	hypothetical protein	0.537705	0.380208	0.372391	0.453822	-0.25271	-0.79023	-1.18864	-0.91777	-0.03021	-0.8113	-0.77101	-0.66927	C	5	S-Hypothetical
Cthe_1419	hypothetical protein	1.17288	1.02767	0.662414	0.464351	0.223918	0.164071	-0.29772	-0.20907	0.064614	0.233687	-0.27	0.189193	G	6	S-Hypothetical
Cthe_1420	UPF0059 membrane protein yebN	1.18844	1.12194	0.872355	0.715167	0.565614	0.444779	0.132747	0.136621	0.071356	1.13479	1.23806	0.793243	G	8	S-Hypothetical
Cthe_1421	signal peptide peptidase SppA, 36K type	-0.36674	-0.23741	-0.05148	0.347466	0.136164	0.128737	0.127322	0.110378	-0.25636	0.506894	1.03574	0.69021	A	7	Y, V, Z, W, U, D, O, M, N, P, Q-Cellular Processes
Cthe_1424	hypothetical protein	1.63213	1.26877	1.58225	0.794528	1.19919	2.16113	1.30726	1.26608	0.140752	2.22777	1.35709	0.36115	D	8	S-Hypothetical
Cthe_1425	Pyrophosphate-energized proton pump	-0.24207	0.727031	0.832772	1.15571	-0.28637	-0.09509	0.130054	-0.26187	-0.34221	0.477151	0.703734	-0.01305	G	7	C-Energy production and conversion
Cthe_1426	AzlC family protein	1.26765	0.855966	1.50385	0.938043	-0.04123	0.100148	-0.23479	-0.29913	0.080895	0.482456	-0.53773	-0.99247	G	6	E-Amino acid transport and metabolism
Cthe_1427	branched-chain amino acid transport	1.39103	0.181877	1.10553	0.741856	-0.14798	-0.55233	-0.73295	-0.80531	0.928366	0.625553	-0.81927	-1.16496	E	5	R-General function prediction only
Cthe_1431	hypothetical protein	1.50967	1.0619	0.834392	0.481899	1.94791	2.80932	1.60879	1.57651	0.062003	1.71321	-0.70786	-0.58178	F	10	S-Hypothetical
Cthe_1432	transposase IS200-family protein	-0.32242	-0.11166	-0.10647	-0.11915	1.74913	1.78402	1.80876	1.15527	-0.00442	0.826534	0.01142	0.142643	C	10	B, L-Chromatin structure and dynamics, DNA replication, recombination and repair
Cthe_1434	hypothetical protein	-0.17879	-0.20426	-0.25534	-0.00458	1.08132	0.775989	0.381943	0.444448	-0.09429	0.607549	0.841317	0.412498	C	9	S-Hypothetical
Cthe_1446	TIR protein	-1.36463	-1.01253	-0.53347	-0.23413	0.879828	0.877083	0.439307	0.182188	0.06961	1.36884	1.05702	-0.12465	E	9	Y, V, Z, W, U, D, O, M, N, P, Q-Cellular Processes
Cthe_1448	MATE efflux family protein	2.21623	1.61941	1.41236	0.636535	1.92894	3.32325	1.61528	1.85738	1.30569	2.76656	0.953439	1.30536	D	8	Y, V, Z, W, U, D, O, M, N, P, Q-Cellular Processes
Cthe_1449	regulatory protein MarR	1.53551	1.27616	0.902409	0.162949	0.84973	2.00065	0.898433	1.17892	0.533538	1.51526	0.039133	0.554415	F	8	R-General function prediction only
Cthe_1457	polar amino acid ABC transporter, inner membrane subunit	1.10241	1.10359	0.318131	-0.13617	0.114836	0.415254	-0.2872	-0.38347	0.13273	0.50176	-0.67285	-0.59685	G	6	E-Amino acid transport and metabolism
Cthe_1458	ABC-type transporter, periplasmic subunit family 3	1.02304	0.837931	0.143145	-0.76859	0.074787	0.592809	-0.21945	-0.4113	-0.46357	0.338997	-1.1595	-0.9056	E	5	E-Amino acid transport and metabolism
Cthe_1459	limonene hydroxylase cd6-2	0.011401	0.080414	-0.0452	0.363158	-0.07152	-0.45164	-0.61111	-0.29124	0.153179	-0.58549	-2.4393	-1.60595	A	5	R-General function prediction only
Cthe_1460	hypothetical protein	0.0582	0.110339	-0.02947	0.545088	0.372758	-0.01335	-0.24843	0.216623	0.173506	-0.33673	-2.07567	-1.53777	A	5	S-Hypothetical
Cthe_1461	FAD dependent oxidoreductase	0.259237	-0.16817	0.23067	0.258694	-0.42203	-0.66217	-0.38345	-0.7319	-0.45071	-1.58476	-2.27279	-2.22329	A	5	E-Amino acid transport and metabolism
Cthe_1470	RNA polymerase sigma factor, sigma-70 family	0.633005	0.879501	0.198259	0.088411	1.43251	1.05399	0.879458	0.972662	-0.08511	1.12682	0.917017	0.925145	B	8	A, K-Transcription, RNA processing and modification
Cthe_1472	Carbohydrate binding family 11	-0.81581	-1.07754	-1.35977	-0.71204	-0.20175	-0.56628	-0.75899	-0.75133	0.521223	-0.22305	-1.02633	-1.26128	E	1	G-Carbohydrate transport and metabolism
Cthe_1474	hypothetical protein	0.568007	0.388261	-0.31547	0.195855	-0.69626	-1.06241	-0.93699	-1.05277	0.524379	-0.73538	-1.40772	-1.07641	C	3	S-Hypothetical
Cthe_1475	hypothetical protein	1.22554	1.06764	0.599635	0.631758	0.162935	0.30153	-0.23799	-0.00399	0.377987	0.207349	-0.99045	-0.22633	G	6	S-Hypothetical
Cthe_1476	hypothetical protein	1.03245	1.31727	0.804401	0.703677	0.525002	0.906453	0.641134	0.409204	0.252286	1.26951	1.101	1.15142	E	8	S-Hypothetical
Cthe_1477	deoxycytidine triphosphate deaminase	1.04501	0.792206	0.65153	0.7916	0.589543	0.469898	-0.06447	0.101562	0.707847	1.75469	1.09715	0.806824	E	8	F-Nucleotide transport and metabolism
Cthe_1481	hypothetical protein	0.34011	-0.18667	0.547525	0.371061	0.09223	0.166602	-0.56094	-0.25968	0.008297	-0.33621	-1.54685	-0.90762	A	5	S-Hypothetical
Cthe_1482	Cof-like hydrolase	1.36911	1.45649	1.61474	0.878837	0.462525	1.57845	0.518179	0.679454	-0.24705	-0.07645	-0.81967	0.009353	F	6	R-General function prediction only
Cthe_1483	hypothetical protein	1.9446	1.75373	1.57485	0.761586	1.22242	1.78256	1.60542	0.962371	-0.19325	0.331298	-0.29238	-0.33815	F	6	S-Hypothetical
Cthe_1489	hypothetical protein	1.14233	1.05686	0.485142	-0.00403	-0.03346	0.073391	-0.09959	0.028226	0.131558	-0.30261	-1.56771	-0.29277	G	5	S-Hypothetical
Cthe_1494	protein of unknown function DUF6 transmembrane	1.2092	1.02125	0.852446	0.113319	-0.19373	-0.20347	-0.24441	-0.48724	-0.50275	-0.82784	-0.67005	-0.26777	G	6	S-Hypothetical
Cthe_1497	hypothetical protein	-0.18971	-0.40935	-0.36184	0.211626	-0.41862	-1.36856	-1.04046	-1.07088	0.337297	-1.03383	-1.04714	-0.97978	C	3	S-Hypothetical
Cthe_1499	ammonium transporter	0.222157	-0.18467	-0.09534	-0.28109	-0.91175	-1.39101	-1.03811	-1.31038	0.328677	-1.11019	-0.47076	-0.3485	B	2	Y, V, Z, W, U, D, O, M, N, P, Q-Cellular Processes
Cthe_1500	ABC transporter related	0.765788	-0.18731	-0.41852	-0.31273	-1.30726	-1.71594	-1.03388	-1.17794	-0.28157	-1.25191	-0.16438	-0.55351	B	2	Y, V, Z, W, U, D, O, M, N, P, Q-Cellular Processes
Cthe_1501	ABC transporter transmembrane region	0.285566	-0.03881	-0.62616	-0.56004	-1.18677	-0.98886	-0.45807	-0.65479	-0.66298	-0.81893	-0.05878	-0.23477	C	2	Y, V, Z, W, U, D, O, M, N, P, Q-Cellular Processes
Cthe_1502	regulatory protein MarR	-0.13067	-0.10455	-0.79897	-0.82075	-1.14729	-0.75436	-0.29918	-0.27059	-0.50087	-0.27819	-0.14478	-1.12802	B	2	A, K-Transcription, RNA processing and modification
Cthe_1505	S-layer domain-containing protein	1.18988	0.676766	0.650572	1.17963	0.337727	-1.2282	-0.17727	-0.13033	0.431663	-1.18622	-1.12251	-1.25756	F	5	R-General function prediction only
Cthe_1506	protein of unknown function DUF1113	0.857372	0.666438	0.515642	0.422415	0.478828	0.649407	-0.54533	0.011629	0.380872	0.210693	-2.53095	-2.22001	A	5	S-Hypothetical
Cthe_1507	AIG2 family protein	0.117382	0.327479	0.37867	0.399676	-0.29712	0.027087	-0.30817	-0.20772	0.302899	0.602519	-1.06764	-0.61059	A	5	S-Hypothetical
Cthe_1511	DNA methylase N-4/N-6 domain protein	1.33901	0.842803	0.318756	0.31482	0.369836	0.539779	-0.30285	-0.21018	0.942834	1.07255	0.560234	0.542633	G	6	R-General function prediction only
Cthe_1515	hypothetical protein	0.426825	0.11759	0.469843	0.701114	-0.58066	-1.49114	-0.93801	-1.57965	0.512019	-0.67899	0.845984	-0.40129	C	2	S-Hypothetical
Cthe_1523	glycosyl transferase group 1	-1.12743	-0.81972	-0.52651	-0.07762	0.005387	-0.10069	-0.46172	-0.39752	-0.26426	0.401026	1.15804	0.605676	E	1	Y, V, Z, W, U, D, O, M, N, P, Q-Cellular Processes
Cthe_1524	hypothetical protein	-0.10651	-0.45839	0.085287	0.084418	-0.0088	-0.18562	-0.5395	-0.63747	-0.069	-0.585	-0.93824	-1.15465	A	5	S-Hypothetical
Cthe_1525	protein of unknown function DUF214	0.327726	0.442267	0.444451	0.420869	-0.25814	0.226461	-0.34552	-0.2575	0.016645	-0.6249	-1.44572	-0.98753	A	5	R-General function prediction only
Cthe_1526	ABC transporter related	0.357524	0.364476	0.425467	0.368201	0.017741	0.18145	-0.1852	-0.17141	0.146013	-0.97611	-1.24597	-1.00142	A	5	Y, V, Z, W, U, D, O, M, N, P, Q-Cellular Processes
Cthe_1527	ATP-binding region ATPase domain protein	-0.10521	0.17088	0.122325	0.343904	-0.23121	-0.31358	-0.15721	-0.35691	-0.08795	-1.05057	-1.09393	-1.03379	A	5	T-Signal transduction mechanisms
Cthe_1528	response regulator receiver	-0.56993	-0.07758	-0.25326	-0.14002	-0.92545	-0.96253	-0.88046	-0.88475	0.112905	-0.97605	-1.41214	-1.10501	A	3	T-Signal transduction mechanisms
Cthe_1530	transposase, IS204/IS1001/IS1096/IS1165	-0.43078	-0.70072	-0.35927	0.29079	-0.58905	-1.7812	-1.29039	-0.84741	0.39484	-1.82946	-1.15262	-0.7405	B	3	S-Hypothetical
Cthe_1531	flavin reductase domain-containing protein	-0.24786	-1.47889	-0.52584	0.058495	0.264494	-1.03696	-0.65763	-0.66897	0.479183	-0.65579	0.246514	0.019499	F	2	R-General function prediction only
Cthe_1537	hypothetical protein	-1.15601	-1.23539	-0.8054	-0.30401	0.422746	0.314518	-0.10641	0.093562	0.546258	1.12373	1.64407	0.857299	E	9	S-Hypothetical
Cthe_1538	helix-turn-helix domain protein	-0.67877	-0.18481	-0.3612	-0.13654	0.037289	0.432273	0.326322	0.269977	0.081982	0.603408	1.59692	0.812539	A	7	R-General function prediction only
Cthe_1539	glutamine synthetase catalytic region	-4.38707	-2.99248	-3.47908	-2.04252	-0.34116	-1.37678	-0.77611	-1.36849	0.380187	-0.42272	1.23705	0.152202	F	1	R-General function prediction only
Cthe_1540	glutamyl-tRNA(Gln) amidotransferase, B subunit	0.190436	-0.02359	0.15655	0.211612	0.748029	1.103	0.240564	1.02953	-0.0088	0.636551	1.18324	1.21717	C	8	J-Translation, ribosomal structure and biogenesis
Cthe_1541	glutamyl-tRNA(Gln) amidotransferase, A subunit	-0.30186	0.213345	0.565526	0.624965	0.636843	0.839386	0.466921	0.820174	-0.316	0.470855	1.46426	1.4206	A	8	J-Translation, ribosomal structure and biogenesis
Cthe_1542	glutamyl-tRNA(Gln) amidotransferase, C subunit	-0.44655	0.230443	0.2932	0.347834	0.689978	1.25464	0.745762	1.0937	-0.08041	0.839069	2.01554	1.82296	B	8	J-Translation, ribosomal structure and biogenesis
Cthe_1543	aspartyl-tRNA synthetase	-0.49823	0.045122	0.003932	0.50671	0.991106	1.11854	0.913289	1.25946	-0.16234	0.547914	1.8759	1.82496	B	8	J-Translation, ribosomal structure and biogenesis
Cthe_1545	hypothetical protein	-1.39664	-1.61947	-2.04901	-1.10029	-0.33261	-1.11883	-0.14272	-0.40301	0.205382	-0.8631	-0.53444	-0.51478	F	1	S-Hypothetical
Cthe_1546	4Fe-4S ferredoxin iron-sulfur binding domain-containing protein	-1.45857	-1.24917	-1.29209	-0.57044	-0.41336	-0.65295	-0.31679	-0.32126	-0.25675	-0.57827	-0.92089	-0.96006	G	1	R-General function prediction only
Cthe_1548	Enoyl-CoA hydratase/isomerase	0.092959	-0.02203	0.048564	0.694181	-0.22576	-0.79304	-0.55777	-0.21173	-0.05778	-0.40031	-0.72455	-1.01993	A	5	I-Lipid metabolism
Cthe_1549	Methyltransferase type 12	0.176816	0.603604	0.039425	0.235505	0.163689	-0.18211	-0.50593	-0.16197	0.409927	0.32881	-1.75614	-1.53694	A	5	H-Coenzyme metabolism
Cthe_1553	flavin reductase domain protein FMN-binding	1.01195	0.820099	0.778755	0.50934	0.511033	0.616055	-0.07911	0.221193	0.601296	0.605765	-0.47526	-0.77337	G	6	R-General function prediction only
Cthe_1559	Cys/Met metabolism pyridoxal-phosphate-dependent protein	-0.44898	-1.51721	-1.7074	-1.64684	-0.68418	-1.61253	-0.87534	-1.07929	1.79315	0.77014	0.374341	-0.32949	D	1	E-Amino acid transport and metabolism
Cthe_1560	Pyridoxal-5'-phosphate-dependent protein beta subunit	-1.281	-2.0147	-2.38174	-1.72944	-0.61681	-1.87851	-0.59624	-1.0647	1.90366	0.450402	0.843053	0.018667	F	1	E-Amino acid transport and metabolism
Cthe_1561	hypothetical protein	-0.8428	-1.72588	-2.50033	-1.56856	-0.59028	-2.10968	-0.70818	-1.03074	1.84382	0.356645	0.896557	-0.16558	F	1	S-Hypothetical
Cthe_1562	protein of unknown function DUF214	-0.83165	-1.41019	-1.42007	-1.05891	-0.45707	-1.21884	-0.20286	-0.48664	1.74153	0.680706	0.646909	-0.01671	D	1	Y, V, Z, W, U, D, O, M, N, P, Q-Cellular Processes
Cthe_1563	ABC transporter related	-0.73567	-1.90962	-2.23496	-1.57389	-0.59593	-1.6521	-0.37983	-0.60968	1.52037	0.076472	0.411812	-0.40681	F	1	Y, V, Z, W, U, D, O, M, N, P, Q-Cellular Processes
Cthe_1564	GCN5-related N-acetyltransferase	-0.43191	-1.21163	-1.51501	-1.36404	-0.69155	-1.46967	-0.49923	-0.90612	1.6598	0.534718	0.377353	0.071872	F	1	R-General function prediction only
Cthe_1565	oxidoreductase/nitrogenase component 1	-1.13116	-1.74974	-1.92699	-1.68346	-0.32148	-1.07729	-0.24816	-0.47314	0.852439	-0.04789	-0.18947	-0.73762	F	1	C-Energy production and conversion
Cthe_1567	Dinitrogenase iron-molybdenum cofactor biosynthesis protein	-0.08418	-1.10502	-1.23332	-1.08801	-0.22019	-0.62237	0.041328	-0.25351	1.12173	0.29141	0.073485	0.021059	G	1	R-General function prediction only
Cthe_1568	Radical SAM domain protein	0.207592	-0.91978	-1.10024	-0.5754	-0.22419	-0.91624	-0.48763	-0.32903	1.08203	0.258391	-0.22752	0.157259	E	1	R-General function prediction only
Cthe_1569	Cys/Met metabolism pyridoxal-phosphate-dependent protein	0.04744	-0.39065	-0.7001	-0.96864	0.408562	0.03506	0.176099	-0.052	0.860799	1.4842	0.638654	0.578428	A	7	E-Amino acid transport and metabolism
Cthe_1570	ABC-type transporter, periplasmic subunit family 3	0.06734	-0.36049	-0.52122	-0.7086	0.114578	-0.03412	0.198291	-0.12016	0.745598	1.06333	0.494277	0.388835	A	7	Y, V, Z, W, U, D, O, M, N, P, Q-Cellular Processes
Cthe_1571	ABC-type transporter, integral membrane subunit	0.152285	-0.15373	-0.67962	-0.77142	-0.14186	-0.26247	-0.03168	-0.45115	1.10083	0.681924	0.101975	-0.01691	A	1	Y, V, Z, W, U, D, O, M, N, P, Q-Cellular Processes
Cthe_1576	basic membrane lipoprotein	-0.2876	-0.18082	0.518875	0.686909	-0.35997	-0.3856	-0.48166	-0.44858	-0.10638	0.643419	1.25042	-0.06654	A	7	R-General function prediction only
Cthe_1579	ABC transporter related	0.393753	0.295431	0.688632	0.607235	0.039398	-0.16648	-1.02211	-0.82823	0.248094	0.509476	0.608057	-0.17702	C	5	R-General function prediction only
Cthe_1580	ABC-type transporter, integral membrane subunit	0.4171	0.1886	0.556101	0.428352	0.008177	-0.31122	-1.08767	-1.07071	0.079183	0.06742	0.129688	-0.79457	C	5	R-General function prediction only
Cthe_1581	ABC-type transporter, integral membrane subunit	0.95706	0.338789	0.942207	0.76382	0.189859	-0.30972	-1.24513	-1.17018	0.498177	0.100699	0.003303	-0.66034	C	5	R-General function prediction only
Cthe_1590	peptidase M56 BlaR1	-0.17197	-0.23744	-0.34517	0.228471	-0.73977	-0.74623	-1.12763	-1.07611	-0.01103	-0.80363	-1.16154	-1.23177	B	3	A, K-Transcription, RNA processing and modification
Cthe_1591	hypothetical protein	0.647019	1.02458	0.918761	0.731654	-0.30775	0.026004	-0.09773	-0.01051	0.407469	1.02541	0.325286	0.025338	G	8	S-Hypothetical
Cthe_1595	hypothetical protein	-1.11861	-0.79566	-0.82686	-0.5506	0.016403	0.279257	0.215722	0.575761	-0.32858	-0.00856	0.413068	-0.04317	G	1	S-Hypothetical
Cthe_1596	regulatory protein MarR	-0.24569	-0.76672	-0.92441	-0.31664	-1.59594	-2.38141	-1.72874	-1.6553	-0.1181	-1.56291	-1.16733	-1.67732	C	3	R-General function prediction only
Cthe_1597	flavodoxin	0.047398	-0.74731	-0.72704	-0.15276	-1.23149	-2.00202	-1.6449	-1.37615	0.200358	-0.97917	-0.55573	-0.44321	C	3	R-General function prediction only
Cthe_1598	nitroreductase family protein	-0.90664	-0.52636	-0.34587	0.316664	-1.54742	-2.83987	-1.40051	-2.04588	0.022293	-1.58304	0.039827	-0.61478	C	3	R-General function prediction only
Cthe_1600	response regulator receiver	-0.43549	-0.42054	-0.16891	-0.0417	0.03492	-0.15158	-0.03335	0.287061	-0.19749	-0.03244	0.792432	1.02024	A	7	T-Signal transduction mechanisms
Cthe_1601	phosphate transport system regulatory protein PhoU	-1.08234	-0.79336	-0.86236	-0.37448	-0.02339	0.108093	-0.03356	0.448977	-0.4223	0.351464	0.780686	1.03143	E	1	Y, V, Z, W, U, D, O, M, N, P, Q-Cellular Processes
Cthe_1602	phosphate ABC transporter, ATPase subunit	-3.33073	-2.30605	-2.08541	-0.97522	-0.20884	-0.17521	0.727736	0.94783	-1.41151	0.223363	2.22011	0.85864	E	1	Y, V, Z, W, U, D, O, M, N, P, Q-Cellular Processes
Cthe_1603	phosphate ABC transporter, inner membrane subunit PstA	-3.53282	-2.44438	-2.05803	-1.00639	-0.4612	-0.41275	0.541263	0.854379	-1.44537	0.241658	2.12419	0.848462	E	1	Y, V, Z, W, U, D, O, M, N, P, Q-Cellular Processes
Cthe_1604	phosphate ABC transporter, inner membrane subunit PstC	-3.66424	-3.1961	-2.53002	-1.48705	-0.18935	-0.75249	0.65348	0.808529	-1.48308	0.035791	2.69065	1.01989	E	1	Y, V, Z, W, U, D, O, M, N, P, Q-Cellular Processes
Cthe_1605	ABC-type phosphate transport system periplasmic component-like protein	-2.44378	-2.33236	-1.85316	-1.07384	-0.28283	-0.42767	0.391153	0.730417	-1.11751	0.627882	2.7451	1.29232	E	1	Y, V, Z, W, U, D, O, M, N, P, Q-Cellular Processes
Cthe_1611	Peptidoglycan-binding lysin domain	-0.384	-0.93605	0.203101	0.516128	0.367948	-1.1183	-0.22814	-0.85734	0.466731	-0.59672	0.830063	0.299338	C	2	R-General function prediction only
Cthe_1612	toxin secretion/phage lysis holin	-0.13704	-1.28255	0.362076	0.581334	0.482353	-1.0944	-0.4946	-0.72846	0.702797	-0.42335	0.916293	0.477635	F	2	R-General function prediction only
Cthe_1613	glycosyl hydrolase-like protein protein	-0.15935	-0.59331	0.213145	0.183082	0.418491	-0.85636	-0.3383	-1.01891	0.730551	-0.31972	1.20161	0.117466	C	2	R-General function prediction only
Cthe_1619	transcriptional regulator, AbrB family	-2.33747	-1.79241	-1.57828	-0.9396	-1.39724	-1.94953	-1.30189	-1.17979	-0.726	-1.88089	-0.42636	-0.78634	D	3	R-General function prediction only
Cthe_1620	protein of unknown function DUF132	-2.74234	-2.15362	-2.01984	-1.16867	-1.28442	-2.16991	-1.34109	-1.17094	-0.63417	-2.03506	-0.41191	-0.66376	D	3	R-General function prediction only
Cthe_1622	hypothetical protein	-0.22282	-1.31161	-0.8367	-0.75944	0.317021	-1.07384	-0.85462	-0.92335	0.883313	-0.74587	0.395937	0.214749	F	1	S-Hypothetical
Cthe_1623	phage major tail protein, phi13 family	-0.57016	-1.02478	-0.44194	-0.2975	0.275605	-0.77482	-0.62593	-0.8703	0.46894	-0.3837	0.833417	0.266866	G	2	R-General function prediction only
Cthe_1626	phage head-tail adaptor	-0.35535	-1.07004	0.1784	0.445143	0.179742	-1.45655	-0.44701	-1.12217	0.662466	-0.58252	1.06137	0.527936	F	2	R-General function prediction only
Cthe_1627	uncharacterized phage protein	-0.30179	-1.04573	0.042841	0.169219	0.321916	-0.94362	-0.50563	-0.94338	0.692322	-0.21532	1.2622	0.398254	G	2	R-General function prediction only
Cthe_1631	Abortive phage infection protein	-0.18683	0.022758	-0.15075	0.271968	0.381615	0.035912	0.261068	0.186875	0.214479	0.485318	1.16519	0.60501	A	7	R-General function prediction only
Cthe_1633	hypothetical protein	-0.44288	-0.80534	0.143224	0.364113	0.371637	-0.91822	-0.39295	-1.0089	0.421424	-0.3683	0.832286	0.240612	C	2	S-Hypothetical
Cthe_1634	AIG2 family protein	-0.3666	-0.98171	-0.07471	0.308434	0.219315	-1.01068	-0.60209	-0.90774	0.45386	-0.47176	0.733737	0.157935	C	2	R-General function prediction only
Cthe_1635	hypothetical protein	-0.33423	-1.02359	0.094025	0.3869	0.214126	-1.11784	-0.55849	-1.20849	0.542572	-0.56596	0.973781	0.346789	F	2	S-Hypothetical
Cthe_1636	hypothetical protein	-0.51578	-0.91061	0.228347	0.24174	0.054631	-0.89437	-0.36544	-1.05711	0.382589	-0.32309	1.10507	0.118471	C	2	S-Hypothetical
Cthe_1637	virulence-related protein	-0.41263	-0.9218	0.144385	0.114647	-0.10109	-1.07894	-0.55524	-1.27344	0.513958	-0.34979	1.28616	0.215412	C	2	R-General function prediction only
Cthe_1638	ParB domain protein nuclease	-0.4693	-1.01122	0.014953	0.327186	0.078424	-1.01947	-0.72252	-0.77666	0.351686	-0.36318	0.455666	0.20623	F	2	B, L-Chromatin structure and dynamics, DNA replication, recombination and repair
Cthe_1639	DNA methylase N-4/N-6 domain protein	-1.16033	-1.43409	-0.62202	-0.05893	-0.32631	-1.61485	-0.42935	-0.99255	-0.02049	-1.05648	0.391721	-0.21266	F	1	B, L-Chromatin structure and dynamics, DNA replication, recombination and repair
Cthe_1640	hypothetical protein	-0.62645	-0.93677	-0.60066	0.101123	-0.36614	-1.1989	-0.73112	-0.87564	0.299527	-0.57308	-0.18189	-0.02682	C	1	S-Hypothetical
Cthe_1641	HNH endonuclease	-0.8359	-1.49949	-0.58992	0.020213	-0.30691	-1.66115	-0.61186	-0.96891	0.230279	-1.37536	-0.48286	-0.74797	F	1	R-General function prediction only
Cthe_1642	hypothetical protein	-0.14475	-0.45266	0.010632	0.101797	-0.04821	-1.08263	-0.52458	-0.78537	0.324515	-0.75581	-0.56893	-0.37016	C	2	S-Hypothetical
Cthe_1643	phage-associated protein	-1.06729	-1.17252	-1.0921	0.040786	-2.12063	-4.48961	-2.41382	-2.76659	0.150549	-2.48696	-1.9353	-2.0168	F	3	S-Hypothetical
Cthe_1644	hypothetical protein	-1.16479	-0.93612	-1.48936	-0.35795	-2.25797	-4.07124	-2.274	-2.78825	0.279186	-2.40293	-2.43152	-2.66392	F	3	S-Hypothetical
Cthe_1654	hypothetical protein	-0.70736	-0.74668	-1.03069	-0.38304	-0.60532	-0.769	-0.4072	-0.43036	-0.10195	-1.01758	-0.21655	-0.40217	E	1	S-Hypothetical
Cthe_1655	helix-turn-helix domain protein	-0.46148	-0.40533	-1.10429	-0.94714	-0.67118	-0.14742	-0.93396	-0.60857	-0.32776	-0.12514	0.098804	0.077678	G	1	A, K-Transcription, RNA processing and modification
Cthe_1663	Endoribonuclease L-PSP	0.813878	0.559469	0.416347	0.302257	1.16438	0.897535	0.475194	0.425251	0.29389	0.620046	0.255885	0.634815	C	9	J-Translation, ribosomal structure and biogenesis
Cthe_1664	regulatory protein MerR	0.13486	0.581974	0.209318	0.149678	0.821914	1.07086	1.13921	0.822443	-0.02211	0.697334	0.771322	0.683798	C	8	A, K-Transcription, RNA processing and modification
Cthe_1668	ABC transporter related	-0.06321	-0.21693	0.200477	-0.22799	0.096555	-0.28805	-0.42553	-0.89483	0.498853	0.184393	1.43392	0.135421	A	7	Y, V, Z, W, U, D, O, M, N, P, Q-Cellular Processes
Cthe_1671	Resolvase domain	-0.60926	-0.9703	0.033417	0.249136	-0.04244	-1.1387	-0.38588	-1.02116	0.408892	-0.3976	1.45023	0.121585	C	2	B, L-Chromatin structure and dynamics, DNA replication, recombination and repair
Cthe_1677	Abortive infection protein	1.02379	1.01775	1.18777	0.828128	0.148972	0.964573	-0.048	0.311322	-0.64489	-0.10665	-0.70945	-0.53736	G	6	R-General function prediction only
Cthe_1678	hypothetical protein	0.746065	1.08005	1.13753	0.8461	0.369142	1.2841	0.605483	0.81217	-0.89317	-0.16607	-0.23355	-0.09519	F	9	S-Hypothetical
Cthe_1680	DNA polymerase beta domain protein region	1.51732	1.39643	1.31254	1.00273	0.142577	0.176732	0.169752	-0.27842	-0.62593	-0.40164	-0.16464	-0.62045	G	6	R-General function prediction only
Cthe_1684	transposase IS3/IS911 family protein	-0.04634	0.45449	0.319305	0.217086	-0.07207	-0.36432	0.218475	-0.24073	-0.19755	0.475352	1.06422	0.456443	A	7	R-General function prediction only
Cthe_1688	Radical SAM domain protein	1.15432	0.793671	0.665528	0.255585	0.636067	1.10189	-0.30545	0.372519	-0.0715	0.281628	-0.88589	-0.712	F	5	R-General function prediction only
Cthe_1689	hypothetical protein	0.498343	0.844612	0.496057	0.208331	0.340876	1.04242	0.723951	0.875047	-0.17487	0.238274	-0.9448	-0.15043	C	9	S-Hypothetical
Cthe_1690	Radical SAM domain protein	1.18102	1.31039	1.2116	0.504392	0.557992	1.49858	0.324365	0.777806	0.395224	0.731437	-0.8973	-0.42332	F	6	R-General function prediction only
Cthe_1693	hypothetical protein	0.801448	1.05681	1.03447	0.725555	0.592882	0.34967	0.723149	0.264457	0.268105	0.200196	-0.39411	-0.10471	G	6	S-Hypothetical
Cthe_1694	hypothetical protein	0.244403	0.219687	-0.04523	-0.09063	0.20179	0.165885	-0.50399	-0.13247	-0.30591	-0.39199	-2.39114	-1.20908	A	5	S-Hypothetical
Cthe_1695	Radical SAM domain protein	0.535653	0.620917	0.337285	0.389006	-0.12919	-1.3047	-0.76436	-0.82532	-0.0203	-0.96564	-2.43143	-1.43901	B	3	R-General function prediction only
Cthe_1696	hypothetical protein	-0.48494	-0.42009	-0.62436	-0.28759	-1.13198	-2.20225	-1.29718	-1.43394	-0.28635	-0.97517	-1.39009	-1.00937	B	3	S-Hypothetical
Cthe_1697	regulatory protein ArsR	-0.48341	-0.60225	-0.7676	-0.39112	-1.38646	-1.84502	-1.44792	-1.38933	0.007861	-0.77235	-1.02564	-0.85826	B	3	R-General function prediction only
Cthe_1698	hypothetical protein	-0.39515	-0.28484	-0.68043	-0.42579	-1.46084	-1.95069	-1.43731	-1.40955	-0.28075	-0.96522	-0.97953	-0.74631	C	3	S-Hypothetical
Cthe_1702	cell wall hydrolase/autolysin	-0.35924	-0.61118	-0.25659	-0.17048	0.17864	-0.27516	-1.10253	-0.50618	-0.04774	-0.1558	-0.11291	-0.04703	C	1	Y, V, Z, W, U, D, O, M, N, P, Q-Cellular Processes
Cthe_1705	hypothetical protein	0.678784	0.613619	1.1546	0.763121	0.143157	-0.21341	0.300701	-0.55848	0.275589	0.863327	0.413869	0.201378	G	8	S-Hypothetical
Cthe_1709	phage-related protein-like protein	-0.2148	-0.39931	-0.20817	-0.01533	0.144375	-0.55723	-1.00587	-0.54805	0.195811	-0.24565	0.51195	0.324807	C	1	S-Hypothetical
Cthe_1713	phage major tail protein, phi13 family	-0.21146	-0.2553	-0.19731	-0.28487	0.123002	-0.25497	0.423479	0.124371	0.135085	0.404554	1.27226	0.66896	A	7	R-General function prediction only
Cthe_1726	AIG2 family protein	0.45086	0.559533	0.80359	0.115717	0.678893	1.64483	0.911893	0.97416	-0.14419	0.726117	-0.00729	0.58018	C	9	R-General function prediction only
Cthe_1727	hypothetical protein	0.748421	0.584021	0.972807	0.298776	0.52627	1.23047	0.70183	0.513997	0.147191	0.685723	-0.01682	0.431789	C	9	S-Hypothetical
Cthe_1733	hypothetical protein	-0.0553	0.429851	0.144306	0.120736	0.867192	0.297941	1.07192	0.417851	-0.54447	0.121748	0.774539	0.577249	C	7	S-Hypothetical
Cthe_1734	phage/plasmid primase, P4 family	-0.13266	0.159551	0.198626	0.274685	0.227353	-0.30481	0.700179	0.077737	-0.0939	0.159961	1.03178	0.573547	A	7	R-General function prediction only
Cthe_1743	protein of unknown function DUF955	-2.13206	-2.3575	-2.12926	-1.40178	-2.1413	-2.33558	-1.33621	-0.95082	-1.88971	-2.76616	-2.58269	-2.72401	D	3	R-General function prediction only
Cthe_1744	hypothetical protein	-0.78682	-0.53934	-1.12019	-0.58618	-2.3366	-1.91936	-0.99896	-0.53413	-1.03879	-1.65568	-2.09091	-1.22637	D	3	S-Hypothetical
Cthe_1745	helix-turn-helix domain protein	-0.94856	-0.77324	-1.57909	-0.79338	-2.05084	-1.73739	-1.01254	-0.44713	-1.18898	-1.5779	-2.72993	-1.27072	D	3	R-General function prediction only
Cthe_1746	hypothetical protein	-0.93082	-0.83422	-1.00545	-0.29016	-1.62291	-2.29341	-1.9354	-1.37708	-0.32529	-1.98895	-2.98192	-1.81781	D	3	S-Hypothetical
Cthe_1747	DNA mismatch endonuclease Vsr	0.242945	-0.28753	-1.12342	-0.90073	-0.32467	-1.18317	-1.56817	-0.99228	-0.40196	-1.83279	-2.18507	-0.52957	D	3	B, L-Chromatin structure and dynamics, DNA replication, recombination and repair
Cthe_1748	Restriction endonuclease, type II, AlwI	-0.33267	-0.83806	-1.57931	-0.97677	-0.31247	-1.30519	-1.32915	-0.8307	-0.31109	-1.74106	-1.32336	-0.37419	D	3	R-General function prediction only
Cthe_1749	DNA-cytosine methyltransferase	-1.33214	-1.14312	-1.38941	-1.03695	-1.31974	-1.92856	-1.67746	-1.43609	0.121415	-1.75853	-1.41009	-0.8134	D	3	B, L-Chromatin structure and dynamics, DNA replication, recombination and repair
Cthe_1750	hypothetical protein	-0.75936	-0.93075	-2.08393	-1.63216	-0.57761	-0.66638	-0.80015	-0.48931	-0.37965	-1.7852	-1.69414	-1.11288	E	3	S-Hypothetical
Cthe_1752	ABC transporter related	-0.75447	-0.84308	-0.98328	-0.66645	-1.41553	-2.47815	-1.58524	-2.20715	0.175788	-1.61306	-0.80473	-1.06859	B	3	Y, V, Z, W, U, D, O, M, N, P, Q-Cellular Processes
Cthe_1753	ABC-type transporter, integral membrane subunit	-1.02454	-1.05986	-1.44553	-1.275	-1.44136	-2.31669	-1.54007	-2.01106	0.168821	-1.44167	-0.85557	-0.39045	D	3	Y, V, Z, W, U, D, O, M, N, P, Q-Cellular Processes
Cthe_1754	ABC-type transporter, periplasmic subunit	-1.24624	-1.06018	-1.46696	-1.46055	-1.43672	-1.8474	-1.65204	-1.98125	0.203642	-0.73078	-0.2211	-0.10223	F	3	Y, V, Z, W, U, D, O, M, N, P, Q-Cellular Processes
Cthe_1755	hypothetical protein	-1.25202	-0.79774	-0.74608	-0.39818	-0.923	-0.97938	-0.82139	-0.80897	-0.20354	-0.06543	0.442717	0.000803	G	1	S-Hypothetical
Cthe_1756	band 7 protein	-1.47333	-1.45715	-1.08416	-0.58955	-0.03725	-0.50582	-0.2305	-0.01131	-0.47269	-0.01062	1.48948	1.29745	E	1	S-Hypothetical
Cthe_1757	Peptidase M23	0.914408	0.565493	0.5305	0.360481	1.09475	1.70425	0.892781	0.811241	0.293534	1.66775	1.31154	0.845404	B	8	Y, V, Z, W, U, D, O, M, N, P, Q-Cellular Processes
Cthe_1758	protein of unknown function DUF583	1.21842	1.13602	1.32995	0.923858	1.0197	1.5596	0.458547	0.822376	0.721386	2.27716	1.55429	1.3711	D	8	Y, V, Z, W, U, D, O, M, N, P, Q-Cellular Processes
Cthe_1759	sporulation protein YunB	1.11754	1.20505	1.56011	0.99048	-0.17072	-0.24302	-0.31139	-0.77932	1.09099	1.88877	1.42568	0.674436	E	8	R-General function prediction only
Cthe_1760	penicillin-binding protein, 1A family	-0.47072	-0.96443	-0.73192	-0.42088	0.146958	-0.34292	-0.2316	-0.12348	-0.13883	0.008206	1.27235	0.858754	A	1	Y, V, Z, W, U, D, O, M, N, P, Q-Cellular Processes
Cthe_1767	hypothetical protein	-0.39528	-0.49002	-1.16266	-0.84443	1.01356	0.950021	1.1407	0.77323	0.690933	-0.04909	0.662869	0.543722	F	9	S-Hypothetical
Cthe_1768	NifU-like domain-containing protein	-0.2559	-0.29698	-0.32847	-0.70458	0.702693	1.20426	1.2356	0.997835	0.247014	0.205505	0.666114	0.658663	C	9	C-Energy production and conversion
Cthe_1770	hypothetical protein	-1.5954	-1.00361	-1.20043	-0.60431	-0.35139	-0.54546	-0.62233	-0.27365	-0.757	-0.17651	0.315854	-0.33765	G	1	S-Hypothetical
Cthe_1771	Rubrerythrin	-1.16272	-0.74649	-0.49442	0.339849	-0.2669	-0.85459	-0.26962	-0.43085	-0.6835	-0.2396	1.35332	-0.0737	E	1	C-Energy production and conversion
Cthe_1778	copper amine oxidase-like domain-containing protein	-1.05824	-0.77878	-1.03838	-0.84118	-0.11241	0.433823	0.411965	0.564464	-0.04717	-0.04835	0.120473	0.503547	G	1	R-General function prediction only
Cthe_1779	hypothetical protein	1.01967	1.31652	0.849062	0.476503	0.62369	1.37199	0.847289	1.16672	-0.00207	1.15026	0.221777	0.787878	F	9	S-Hypothetical
Cthe_1780	hypothetical protein	1.40168	1.62064	1.16844	0.649043	0.827386	1.8785	0.73736	1.08652	0.02784	1.35565	0.386121	1.08524	F	8	S-Hypothetical
Cthe_1782	ribosomal protein S9	1.11149	0.870277	0.388434	0.378309	1.10009	1.12898	0.214007	0.280906	0.402871	1.5562	0.682381	0.299798	D	8	J-Translation, ribosomal structure and biogenesis
Cthe_1783	ribosomal protein L13	1.10133	1.03612	0.604658	0.608686	0.881808	1.44927	0.578485	0.806955	0.458305	1.80376	0.820635	1.00377	D	8	J-Translation, ribosomal structure and biogenesis
Cthe_1784	hypothetical protein	-0.90027	-0.67758	-0.72083	-0.30604	0.031344	-0.49162	-0.37712	-0.28322	-0.11168	0.764501	1.42762	0.476198	A	1	S-Hypothetical
Cthe_1792	Firmicute transcriptional repressor of class III stress genes	0.503923	0.442707	0.608533	0.262222	-0.113	-0.08094	0.302827	-0.14519	-0.22928	-0.83566	-0.57988	-1.11294	A	5	A, K-Transcription, RNA processing and modification
Cthe_1794	translation elongation factor G	-1.37498	-0.51154	0.15948	1.02705	-0.08669	-0.42344	-0.34756	0.279474	-0.01461	1.09116	0.772866	0.739388	E	7	J-Translation, ribosomal structure and biogenesis
Cthe_1799	ABC transporter related	1.46582	0.880985	1.03573	0.606957	1.00321	1.65797	0.954778	0.87423	0.930916	1.02654	-0.28509	-0.73672	D	8	R-General function prediction only
Cthe_1800	Peptidoglycan-binding lysin domain	1.21973	0.968073	1.39115	0.939025	-0.60073	-0.70778	-1.05192	-0.98077	0.413579	-0.4835	-1.69687	-1.44946	D	5	R-General function prediction only
Cthe_1801	ABC transporter related	0.30253	1.46107	1.38595	1.06574	-0.35946	0.159108	-0.50741	-0.70282	-0.13211	-0.21532	-1.005	-0.76756	E	6	Y, V, Z, W, U, D, O, M, N, P, Q-Cellular Processes
Cthe_1802	cobalt ABC transporter, inner membrane subunit CbiQ	-0.30233	1.0288	0.858427	0.730325	0.045754	0.513048	-0.0292	-0.32855	-0.199	-0.03474	-0.9415	-0.64333	G	6	Y, V, Z, W, U, D, O, M, N, P, Q-Cellular Processes
Cthe_1807	hypothetical protein	-0.70172	-0.61322	-0.57887	-0.16494	-0.24159	-0.04888	-0.42034	0.289869	0.280412	1.38451	0.484729	-0.24712	A	1	S-Hypothetical
Cthe_1810	peptidase M56 BlaR1	-0.73131	-0.83848	-1.06878	-0.6905	-1.18424	-1.92541	-0.97396	-1.17932	-0.24742	-1.69557	-1.24414	-1.71331	D	3	A, K-Transcription, RNA processing and modification
Cthe_1811	Penicillinase repressor	-0.05001	0.120309	-0.83419	-0.4252	-0.60748	-0.5031	-0.07699	-0.26772	-0.21397	-0.87885	-1.45833	-1.13807	A	5	A, K-Transcription, RNA processing and modification
Cthe_1812	Urease accessory protein UreD	-0.79396	-0.82677	-1.44215	-1.60024	-0.13847	0.105432	0.130911	-0.20416	-0.24569	-0.2095	0.50735	0.029819	G	1	Y, V, Z, W, U, D, O, M, N, P, Q-Cellular Processes
Cthe_1813	Urease accessory protein ureG	-1.95102	-1.84727	-1.8153	-2.21622	0.029139	-0.02976	0.348259	-0.16159	-0.25393	-0.43678	0.989555	-0.16723	G	1	Y, V, Z, W, U, D, O, M, N, P, Q-Cellular Processes
Cthe_1814	Urease accessory protein ureF	-1.56687	-1.46557	-2.21457	-2.39975	-0.15812	0.441711	0.288353	0.183921	-0.68048	-0.30006	0.484878	-0.08845	G	1	Y, V, Z, W, U, D, O, M, N, P, Q-Cellular Processes
Cthe_1815	Urease accessory protein ureE	-2.12851	-2.28231	-2.54087	-2.74736	-0.08348	-0.03256	0.125758	-0.36265	-0.18344	-0.10786	1.00955	-0.43375	G	1	Y, V, Z, W, U, D, O, M, N, P, Q-Cellular Processes
Cthe_1816	urease, alpha subunit	-2.22318	-2.1163	-2.37063	-2.29946	-0.27986	-0.81379	-0.22366	-0.88717	-0.1124	-0.70505	0.854611	-0.25087	G	1	E-Amino acid transport and metabolism
Cthe_1817	Urease subunit beta	-1.3508	-1.38769	-2.33624	-2.30101	-0.63819	-0.66682	-0.25139	-0.61234	-0.13456	-0.38509	0.764928	0.374924	G	1	E-Amino acid transport and metabolism
Cthe_1818	Urease subunit gamma	-2.78609	-2.48435	-2.84836	-2.75627	-0.51536	-1.08195	-0.17158	-0.93465	-0.27801	-0.72551	1.03816	-0.30617	F	1	E-Amino acid transport and metabolism
Cthe_1819	urea ABC transporter, ATP-binding protein UrtE	-2.58747	-2.31488	-3.07245	-2.61037	-0.44778	-1.15247	-0.1433	-1.111	0.226292	-0.48848	1.03334	-0.09736	F	1	E-Amino acid transport and metabolism
Cthe_1820	urea ABC transporter, ATP-binding protein UrtD	-3.05887	-2.51376	-2.84417	-2.38779	-0.5538	-1.60257	-0.10187	-1.36029	0.423571	-0.56916	1.27348	0.050207	F	1	R-General function prediction only
Cthe_1821	urea ABC transporter, permease protein UrtC	-3.22443	-2.84979	-2.98433	-2.39256	-0.36162	-1.58769	-0.02281	-1.28716	0.612389	-0.42846	1.51082	0.007798	F	1	E-Amino acid transport and metabolism
Cthe_1822	urea ABC transporter, permease protein UrtB	-4.10407	-3.36228	-3.94965	-3.26278	-0.29592	-1.45376	0.054856	-1.26466	0.322096	-0.54538	1.50799	0.189101	F	1	E-Amino acid transport and metabolism
Cthe_1823	urea ABC transporter, urea binding protein	-3.6881	-3.37858	-3.75616	-3.0387	-0.34521	-2.69536	-0.60077	-1.89393	0.699047	-0.55257	1.3312	-0.07108	F	1	E-Amino acid transport and metabolism
Cthe_1826	response regulator receiver	-0.09683	-0.17044	-0.03674	0.603581	-0.33465	-1.08938	-0.78428	-0.90526	0.027169	-1.36243	-0.82618	-1.61787	B	3	T-Signal transduction mechanisms
Cthe_1827	copper amine oxidase-like domain-containing protein	0.575838	0.147889	0.032893	0.394086	-0.68535	-1.14795	-0.6078	-0.76647	0.189313	-1.14256	-0.9978	-0.04757	B	3	R-General function prediction only
Cthe_1828	hypothetical protein	-0.12575	0.031105	-0.1193	-0.04658	-0.74871	-0.89537	-0.27733	-0.48266	-0.09445	-0.80839	-1.25291	-0.56303	A	5	S-Hypothetical
Cthe_1829	hypothetical protein	0.208308	-0.02643	-0.1648	-0.07829	-0.13807	-0.64902	-0.00593	-0.08506	0.287113	-0.73964	-1.42705	-0.3515	A	5	S-Hypothetical
Cthe_1835	hypothetical protein	1.39624	0.778349	0.471829	-0.04336	1.26419	1.61299	1.08045	1.45657	0.663339	0.500362	-0.95262	0.701918	F	10	S-Hypothetical
Cthe_1836	hypothetical protein	-1.13783	-0.72141	-0.53344	-0.36403	-0.08251	-0.07356	0.174459	0.448546	0.183423	0.752061	0.283115	-0.44868	G	1	S-Hypothetical
Cthe_1837	hypothetical protein	-1.28352	-1.34734	-0.96911	-0.64393	-0.61881	-0.73234	-0.41238	-0.2031	-0.8999	-0.89937	0.542027	-0.00612	G	1	S-Hypothetical
Cthe_1846	ATP-binding region ATPase domain protein	1.16538	1.10739	0.967815	0.686599	-0.01903	0.288723	0.167885	0.108233	-0.62715	-0.3765	-0.66806	-0.24376	G	6	T-Signal transduction mechanisms
Cthe_1850	hypothetical protein	-0.92665	-0.53636	-0.49469	-0.36114	-0.63123	-1.02671	-0.11786	-0.5405	-0.59591	-1.1926	-0.46205	-0.56552	B	2	S-Hypothetical
Cthe_1851	protein of unknown function DUF1113	-1.64227	-2.32629	-2.6973	-2.33663	-1.51337	-2.45982	-1.78849	-1.56179	-0.29838	-2.84059	-2.29093	-1.76456	D	3	S-Hypothetical
Cthe_1854	methylated-DNA/protein-cysteine methyltransferase	0.674566	0.890764	0.327376	-0.18319	0.768114	1.86546	1.4646	1.1264	-0.1692	0.333438	-0.31748	0.258859	C	10	B, L-Chromatin structure and dynamics, DNA replication, recombination and repair
Cthe_1855	Methyltransferase type 11	0.575391	0.645415	0.038841	-0.61721	0.390846	1.35496	0.566192	0.556712	0.013262	0.763597	-0.10097	0.208333	C	9	R-General function prediction only
Cthe_1857	carboxyl-terminal protease	-1.32469	-0.82978	-0.63115	-0.12203	-0.10514	-0.387	0.166735	0.02058	-0.02493	-0.46905	0.46155	0.534354	G	1	Y, V, Z, W, U, D, O, M, N, P, Q-Cellular Processes
Cthe_1861	transcriptional regulator, CdaR	-0.19246	-0.05434	-0.42798	-0.43009	0.674614	1.09711	0.853244	1.07736	-0.63453	0.266734	0.335	0.734051	C	9	A, K-Transcription, RNA processing and modification
Cthe_1863	N-acetyl-gamma-glutamyl-phosphate reductase	-0.4905	-0.15911	0.178614	-0.10126	0.718636	1.07341	0.371734	0.322184	-1.00502	-0.1904	0.053367	0.827991	C	9	E-Amino acid transport and metabolism
Cthe_1864	acetylglutamate kinase	-0.5497	-0.12564	-0.11964	0.109402	1.08242	1.17172	0.556223	0.378216	-0.56747	-0.371	0.220421	0.617543	C	9	E-Amino acid transport and metabolism
Cthe_1866	acetylornithine and succinylornithine aminotransferase	-0.36195	-0.3528	-0.56113	-0.00747	1.13807	1.09293	1.04558	0.830552	-0.04961	-0.37574	-0.11353	0.404052	C	9	E-Amino acid transport and metabolism
Cthe_1867	carbamoyl-phosphate synthase, small subunit	-0.071	-0.22185	-0.35878	-0.09924	0.93276	1.16113	0.912729	0.664345	-0.52031	-0.38739	-0.23859	0.544064	C	9	E-Amino acid transport and metabolism
Cthe_1868	carbamoyl-phosphate synthase, large subunit	-0.41297	0.00929	-0.02241	0.120453	0.607596	1.13954	0.886534	0.466956	-0.20711	0.059836	0.155461	0.858004	C	9	E-Amino acid transport and metabolism
Cthe_1872	Tn7-like transposition protein C	0.296153	-0.39407	-0.8632	-1.02831	0.007	0.060762	-0.00308	0.029125	0.672987	-0.40855	-0.07651	0.04501	G	1	R-General function prediction only
Cthe_1878	hypothetical protein	-0.64036	-0.54092	-0.49735	-0.35631	-0.42874	-0.65675	-0.70595	-0.5695	0.034969	-1.15443	-1.53955	-0.86783	A	3	S-Hypothetical
Cthe_1879	hypothetical protein	-1.56394	-1.25828	-0.99196	-0.52831	-0.48919	-1.32305	-0.88991	-0.94006	0.06642	-1.54648	-1.07053	-1.34229	D	3	S-Hypothetical
Cthe_1890	Dockerin type 1 protein	0.462322	0.343017	-0.35594	0.25034	-0.4711	-1.57985	-1.18592	-0.70541	-0.03062	-1.49484	-2.69422	-1.45889	B	3	R-General function prediction only
Cthe_1891	hypothetical protein	0.566289	0.10329	-0.68907	-0.40337	-0.32684	-0.76875	-1.56567	-1.05613	-0.1075	-1.52834	-2.56436	-1.91033	C	3	S-Hypothetical
Cthe_1893	cell division membrane protein-like protein	0.547929	0.286799	-0.37573	0.163515	-0.7048	-1.58701	-1.62535	-1.33199	0.343564	-1.56488	-2.1958	-1.74802	C	3	R-General function prediction only
Cthe_1894	cell division membrane protein-like protein	0.178557	-0.57667	-0.52055	-0.02414	-0.29551	-1.44479	-1.61276	-1.21553	0.671316	-1.10537	-1.704	-1.89136	C	3	R-General function prediction only
Cthe_1895	transcriptional regulator PadR family protein	-0.03503	0.199098	-0.48693	0.051179	-0.33845	-0.77792	-1.00995	-0.65739	0.102466	-0.84302	-1.58932	-1.4217	C	3	A, K-Transcription, RNA processing and modification
Cthe_1896	metallophosphoesterase	1.07227	1.00126	0.552233	0.061509	0.952246	1.33773	0.817448	0.628036	0.517911	1.28103	0.550073	0.478457	F	8	R-General function prediction only
Cthe_1897	hypothetical protein	1.52074	1.4425	0.957227	0.086746	1.0617	1.73905	0.862396	0.845292	0.398085	1.19477	0.976066	1.09901	F	8	S-Hypothetical
Cthe_1898	hypothetical protein	1.63755	1.16865	0.705311	0.496733	1.21365	1.53999	0.662118	0.937656	0.170068	0.963616	0.793597	1.30139	D	8	S-Hypothetical
Cthe_1899	peptidase M15B and M15C DD-carboxypeptidase VanY/endolysin	0.394003	0.441219	0.528355	0.238923	0.595822	0.98242	0.428447	0.359556	0.100633	1.07468	1.05086	0.795021	A	8	Y, V, Z, W, U, D, O, M, N, P, Q-Cellular Processes
Cthe_1905	glycosyl transferase family 28	0.375721	0.358985	0.549522	0.358056	0.431439	0.51642	0.281124	0.067633	-0.38695	0.279037	0.024556	-1.15463	A	9	G-Carbohydrate transport and metabolism
Cthe_1906	glycosyl transferase family 28	0.11065	0.673291	0.770638	0.170668	0.47917	1.0123	1.00127	0.343061	-0.34995	0.483659	0.055321	-0.8682	C	9	G-Carbohydrate transport and metabolism
Cthe_1908	copper amine oxidase-like domain-containing protein	-0.1683	0.306563	-0.02003	0.313509	1.2674	1.01086	0.837608	0.471154	0.513543	0.446819	0.645599	0.307645	C	9	R-General function prediction only
Cthe_1909	copper amine oxidase-like domain-containing protein	0.43668	0.118899	-0.10913	0.093245	1.12415	0.98345	0.342752	0.667336	0.428316	0.868534	0.043353	0.518473	C	9	R-General function prediction only
Cthe_1910	hypothetical protein	-0.12828	0.046777	-0.04195	-0.17128	0.939003	1.4318	0.956365	1.033	0.585928	1.1309	0.615183	0.791834	B	9	S-Hypothetical
Cthe_1911	Carbohydrate binding family 6	-0.06206	-0.09029	-0.25321	-0.11741	0.821889	1.23763	0.773428	0.496929	0.379209	0.579136	0.317701	0.052337	C	9	R-General function prediction only
Cthe_1912	copper amine oxidase-like domain-containing protein	-1.34735	-0.54715	-0.22898	0.206813	0.201526	0.434466	0.656097	0.56919	-0.09236	-0.26538	0.703146	0.480706	G	9	R-General function prediction only
Cthe_1913	hypothetical protein	0.738084	0.641199	0.263819	0.396275	1.18895	0.99712	0.940993	0.611988	0.034682	-0.13536	0.260287	0.069574	C	9	S-Hypothetical
Cthe_1917	ATPase, P-type (transporting), HAD superfamily, subfamily IC	1.64274	1.73819	1.61941	0.733617	0.082042	0.449278	0.61326	0.159995	0.6401	0.229091	-0.16322	-0.485	G	6	Y, V, Z, W, U, D, O, M, N, P, Q-Cellular Processes
Cthe_1919	MgtC/SapB transporter	-1.15297	-0.31947	-0.8104	-0.39101	-0.86941	-0.47193	-0.23642	0.022714	-0.28084	-0.04556	0.844749	0.264166	G	1	S-Hypothetical
Cthe_1921	transcriptional regulator PadR family protein	-0.32565	-0.25227	-0.17847	-0.21916	0.077427	0.309597	0.198795	0.261663	1.02972	1.77087	2.93529	2.65279	A	7	A, K-Transcription, RNA processing and modification
Cthe_1922	hypothetical protein	-0.72897	-0.61227	-0.42013	-0.08103	0.083648	-0.05989	0.167603	0.202318	0.564996	1.41388	2.64221	2.43402	A	7	S-Hypothetical
Cthe_1923	CTP synthase	1.28658	1.04097	0.848121	0.488006	-0.11061	-0.10231	-0.36474	-0.31751	0.445507	0.140257	0.166097	0.06901	G	6	F-Nucleotide transport and metabolism
Cthe_1929	hypothetical protein	0.126618	0.620865	0.948734	0.683382	-1.19569	-0.75968	-0.70088	-0.71065	0.107096	-0.08613	-0.35669	-0.07303	C	2	S-Hypothetical
Cthe_1932	S-layer domain-containing protein	-0.27478	-0.52288	-0.02494	-0.19228	-0.47641	-1.01614	-0.04676	-0.47524	0.204998	-0.96583	0.541533	0.137046	C	2	R-General function prediction only
Cthe_1934	Abortive infection protein	0.734692	0.781904	0.814292	0.480477	0.960775	1.38715	1.17995	1.20872	-0.09467	0.296522	0.617237	0.635478	C	9	R-General function prediction only
Cthe_1939	magnesium transporter	1.13659	0.954364	0.680859	0.171206	0.730425	0.977497	0.841722	0.419755	-0.17548	0.111049	-0.28478	-0.32714	G	9	Y, V, Z, W, U, D, O, M, N, P, Q-Cellular Processes
Cthe_1944	protein of unknown function DUF458, RNase H-like	-0.9726	0.034119	0.074127	1.14992	-0.33288	-0.67108	-0.2217	-0.23148	-0.53097	-0.43504	-0.37412	-0.02699	G	5	S-Hypothetical
Cthe_1951	hypothetical protein	-0.02701	-0.72451	0.151871	0.359648	0.476164	0.330277	0.619593	1.32923	0.606684	0.961862	0.563759	0.772871	C	9	S-Hypothetical
Cthe_1952	hypothetical protein	0.036809	-0.43078	-0.00826	0.296273	0.424146	0.545611	0.521464	1.33194	0.504069	0.894395	0.122434	0.218134	C	9	S-Hypothetical
Cthe_1958	UV-endonuclease UvdE	0.74199	0.78472	1.02181	0.462482	0.21349	0.563979	0.461682	0.429461	0.510789	1.14023	0.759037	0.501898	E	8	B, L-Chromatin structure and dynamics, DNA replication, recombination and repair
Cthe_1959	Methyltransferase type 11	0.728602	0.82318	0.928262	0.401954	0.369161	1.1547	0.551005	0.656383	0.66889	1.52524	0.631876	0.466181	B	8	H-Coenzyme metabolism
Cthe_1961	Nucleotidyl transferase / Alpha-D-phosphohexomutase	-1.00613	-1.08014	-0.5542	-0.09436	-0.02968	-0.69149	0.000784	-0.1032	-0.22834	-0.93788	-0.61093	-1.25761	E	1	Y, V, Z, W, U, D, O, M, N, P, Q-Cellular Processes
Cthe_1962	pseudouridine synthase, RluA family	0.721806	1.0435	1.32717	1.06777	0.43018	1.23102	0.706802	0.700584	-0.32915	-0.30429	-1.62246	-2.07919	D	5	J-Translation, ribosomal structure and biogenesis
Cthe_1963	glycoside hydrolase family 10	0.715657	1.23868	1.52209	1.09827	0.27764	0.637292	0.636939	0.34264	-0.3596	-0.23385	-0.61817	-0.78347	G	6	G-Carbohydrate transport and metabolism
Cthe_1966	hypothetical protein	0.508508	0.72292	0.825627	0.394204	-0.42112	0.748374	-0.13897	0.156839	-0.4986	-0.16665	-1.08106	-0.446	A	6	S-Hypothetical
Cthe_1967	AAA ATPase	0.526132	1.15883	0.782694	0.480681	-0.18493	0.977627	0.428837	0.36123	-0.51883	-0.43785	-1.19134	-0.50681	E	6	Y, V, Z, W, U, D, O, M, N, P, Q-Cellular Processes
Cthe_1968	cell divisionFtsK/SpoIIIE	0.21943	0.652184	0.35292	0.599095	0.122955	1.20825	0.558337	0.967275	-0.66292	0.008165	-1.18698	-0.09362	B	9	Y, V, Z, W, U, D, O, M, N, P, Q-Cellular Processes
Cthe_1978	hypothetical protein	0.489252	0.308243	-0.08606	-0.40709	-0.27117	0.149406	-0.6864	-0.11499	0.094442	-0.22525	-1.09034	0.062595	A	5	S-Hypothetical
Cthe_1979	Hedgehog/intein hint domain protein	-0.12734	0.309428	-0.1189	-0.22142	-0.46353	0.099586	-0.36547	-0.00306	-0.53896	-0.36042	-1.00966	-0.32666	A	5	R-General function prediction only
Cthe_1981	hypothetical protein	-1.38325	-1.10284	-1.1702	-0.31111	-0.838	-1.13774	-1.1629	-0.77234	-0.17046	-2.33908	-0.98012	-1.55792	D	3	S-Hypothetical
Cthe_1983	transposase IS116/IS110/IS902 family protein	-0.12268	-0.47697	0.40379	0.295007	-0.1305	-0.53838	-0.30758	-0.60026	-0.39353	-1.40184	-0.62795	-0.22045	A	5	R-General function prediction only
Cthe_1987	hypothetical protein	-1.44595	-1.25495	-1.35546	-0.48218	-1.01268	-1.61821	-1.30442	-1.09936	0.06436	-2.35063	-1.67322	-2.07233	D	3	S-Hypothetical
Cthe_1988	hypothetical protein	0.171964	-0.15323	-0.23373	-0.6121	-0.62897	-0.41843	-0.69413	-0.49838	0.009702	-0.78225	-1.09357	-0.33018	A	5	S-Hypothetical
Cthe_1991	transposase mutator type	-0.23673	-0.05651	0.251184	0.398675	-0.14168	-0.31478	-0.53366	-0.33655	-0.20686	-0.09016	-0.87912	-1.18996	A	5	B, L-Chromatin structure and dynamics, DNA replication, recombination and repair
Cthe_1994	hypothetical protein	0.004671	0.269523	0.267137	-0.12657	-0.28922	0.213365	0.034831	-0.25269	-0.23299	0.022847	-1.20148	-0.72411	A	5	S-Hypothetical
Cthe_1998	intein	-0.03118	-0.1086	-0.09372	-0.22174	-0.29404	-0.14203	-0.63705	-0.47769	0.028804	-0.35212	-1.01131	-1.31669	A	5	S-Hypothetical
Cthe_2004	transposase	-0.10291	-0.84642	0.009419	0.405653	-0.54643	-1.76755	-0.5201	-1.31112	0.770692	-1.20955	-0.81106	-1.96718	B	3	B, L-Chromatin structure and dynamics, DNA replication, recombination and repair
Cthe_2005	IstB domain protein ATP-binding protein	0.054577	-0.38738	-0.22859	0.20819	-0.68366	-1.14806	-0.91002	-1.0019	0.143113	-0.83966	-1.39261	-1.81282	B	3	B, L-Chromatin structure and dynamics, DNA replication, recombination and repair
Cthe_2015	hypothetical protein	0.550003	1.00253	0.556212	0.39288	0.456154	0.929099	0.692922	0.72526	-0.27376	0.844505	0.394989	0.94403	G	9	S-Hypothetical
Cthe_2020	hypothetical protein	-0.83369	-1.31734	-0.22945	0.308619	-0.0749	-1.75382	-0.51377	-1.26367	0.482766	-1.33758	0.478621	0.010435	F	1	S-Hypothetical
Cthe_2021	hypothetical protein	-1.54904	-1.64603	-1.39574	-0.77874	-1.30179	-2.01654	-1.4672	-1.32862	-0.08421	-2.20672	-1.0635	-1.57722	D	3	S-Hypothetical
Cthe_2024	transposase IS116/IS110/IS902 family protein	0.153023	-0.04271	0.347031	-0.201	0.642658	0.942824	1.03897	0.720741	-0.36627	-0.49821	-0.76983	-0.40335	C	9	R-General function prediction only
Cthe_2027	hypothetical protein	-0.58441	-1.1781	-0.63644	-0.02904	0.171973	-0.59986	-0.43987	-0.21082	0.583501	-0.34513	-0.75447	-0.73868	G	1	S-Hypothetical
Cthe_2028	hypothetical protein	-0.46199	0.399871	0.305302	-0.06132	-1.31758	-0.27036	-0.25734	-0.51058	-0.02905	0.998217	0.8575	0.552341	C	7	S-Hypothetical
Cthe_2030	Hedgehog/intein hint domain protein	0.618647	-0.06834	-0.73185	-1.16333	0.592737	1.16685	-0.00348	0.809286	0.231852	-0.53367	-1.54146	-0.31436	D	9	R-General function prediction only
Cthe_2031	transposase IS200-family protein	0.27806	-0.11268	0.052539	0.085919	1.98032	1.96762	1.8471	1.34911	0.096237	0.893488	-0.01726	0.264301	C	10	B, L-Chromatin structure and dynamics, DNA replication, recombination and repair
Cthe_2033	hypothetical protein	-0.60438	-0.69193	-1.05384	-0.35532	0.003639	-0.00319	-0.41616	0.152105	0.342091	-0.13205	-0.83256	-0.38847	G	1	S-Hypothetical
Cthe_2044	hypothetical protein	0.104187	0.425029	0.157746	0.117654	-0.1563	0.263198	0.003136	0.102949	-0.00594	-0.28554	-1.50435	-0.45825	A	5	S-Hypothetical
Cthe_2045	Protein splicing (intein) site	0.472534	0.867344	0.288335	0.369917	-0.12387	0.580554	-0.50881	-0.15618	0.0565	-0.34233	-2.11269	-0.75473	A	5	S-Hypothetical
Cthe_2046	hypothetical protein	1.00274	1.0981	0.643226	0.340386	0.790018	1.24508	0.334024	0.731338	-0.04724	0.173148	-1.38119	0.119445	D	9	S-Hypothetical
Cthe_2047	Hedgehog/intein hint domain protein	0.148145	-0.3939	-0.37478	-0.72331	0.359746	0.588638	0.149446	0.318729	-0.0885	-0.99989	-1.86463	-1.58867	A	9	R-General function prediction only
Cthe_2048	hypothetical protein	-0.42055	-0.62453	-0.36658	-0.25472	0.1247	0.115537	0.742882	0.569949	-0.08005	-1.22049	-1.37748	-0.68255	A	9	S-Hypothetical
Cthe_2049	protein of unknown function DUF324	-1.05065	-0.89933	-0.5203	-0.38569	-0.27684	-0.29736	0.320257	0.061806	0.422609	-1.05807	-1.56312	-1.04115	E	5	R-General function prediction only
Cthe_2050	CRISPR-associated RAMP protein, SSO1426 family	-0.41601	-0.46039	-0.08512	-0.14273	-0.43923	-0.39125	-0.11258	-0.17481	0.762368	-0.68361	-1.33668	-0.8649	A	5	B, L-Chromatin structure and dynamics, DNA replication, recombination and repair
Cthe_2051	CRISPR-associated RAMP protein, SSO1426 family	-0.55128	-0.376	-0.08191	0.12757	-0.67775	-0.59426	-0.20042	-0.08029	0.714638	-0.69751	-1.23706	-0.74144	A	5	B, L-Chromatin structure and dynamics, DNA replication, recombination and repair
Cthe_2052	hypothetical protein	-0.57131	-0.74836	-0.48603	-0.29704	-0.59708	-0.48512	-0.32249	-0.04479	0.421707	-0.85193	-1.84131	-1.17976	A	5	S-Hypothetical
Cthe_2053	hypothetical protein	-0.78532	-0.71995	-0.36682	-0.29048	-0.76401	-0.35809	-0.24945	0.099715	0.570265	-0.57678	-1.62653	-0.81981	A	5	S-Hypothetical
Cthe_2054	protein of unknown function DUF324	-1.01237	-0.46072	-0.28085	-0.19069	-0.48565	-0.02038	-0.10163	0.289139	0.541818	-0.13261	-1.24609	-0.94021	E	5	B, L-Chromatin structure and dynamics, DNA replication, recombination and repair
Cthe_2055	hypothetical protein	-0.35343	-0.01448	0.101373	0.245446	0.256797	0.363788	-0.16356	0.283299	0.428858	-0.1468	-1.82427	-1.10295	A	5	S-Hypothetical
Cthe_2056	hypothetical protein	0.533951	0.236484	-0.03824	0.26854	0.407529	-0.25265	0.0116	0.405777	0.407367	-0.56006	-2.13921	-0.55169	A	5	S-Hypothetical
Cthe_2057	CRISPR-associated protein, TM1812 family	0.472166	0.575993	0.236898	0.521623	-0.23477	-0.48644	-0.25919	0.210897	0.303597	-0.54998	-2.13186	-0.75594	A	5	R-General function prediction only
Cthe_2058	Appr-1-p processing domain protein	0.929779	0.969313	1.03795	1.08095	0.598971	-0.00553	-0.15882	0.170938	0.406308	0.490988	-0.74776	-0.24221	G	6	R-General function prediction only
Cthe_2069	hypothetical protein	-0.67587	0.049318	0.059326	0.465451	0.358903	0.123343	0.181315	0.173076	0.237031	0.680955	1.09525	0.422427	A	7	S-Hypothetical
Cthe_2070	hypothetical protein	0.273361	0.53491	0.400931	0.484897	0.77698	0.986337	0.772663	1.07252	-0.04052	0.939989	0.918727	1.01965	C	8	S-Hypothetical
Cthe_2075	UPF0082 protein yeeN	0.248134	-0.18537	-0.20456	-0.0038	0.294929	0.439142	-0.3467	0.225631	-0.13146	-0.35833	-1.39498	-1.05122	A	5	S-Hypothetical
Cthe_2076	ATP-binding region ATPase domain protein	1.38139	1.21733	0.953627	0.27478	-0.13668	-0.30651	0.374226	-0.22447	-0.31119	-0.77939	-1.37031	-1.35871	E	5	T-Signal transduction mechanisms
Cthe_2083	DNA polymerase IV	-0.62287	-0.47455	-0.16879	-0.33078	-0.87574	-1.44383	-1.20044	-0.99652	-0.01885	-0.47993	-0.52799	-0.28527	C	2	B, L-Chromatin structure and dynamics, DNA replication, recombination and repair
Cthe_2087	metalloenzyme domain protein	-1.28976	-0.88151	-0.91368	-0.48648	-0.09499	-0.458	0.015576	0.278513	-0.13362	-0.06501	0.513124	0.488318	G	1	G-Carbohydrate transport and metabolism
Cthe_2089	glycoside hydrolase family 48	0.378133	0.232361	0.281656	0.336378	0.366978	1.02197	0.522735	1.05634	0.090716	0.46345	0.301058	0.180495	C	9	R-General function prediction only
Cthe_2090	hypothetical protein	-1.57593	-1.32719	-0.51947	-0.23972	-1.04356	-1.527	-0.28433	0.026466	-1.02352	-1.12739	0.508471	0.342325	F	1	S-Hypothetical
Cthe_2091	hypothetical protein	-0.67987	-1.3075	-0.45319	-0.46052	-0.55169	-0.85613	0.033327	0.239687	-0.25362	-1.18574	-0.58348	0.273054	G	1	S-Hypothetical
Cthe_2094	hypothetical protein	0.37459	0.061701	0.312191	0.644438	-0.3199	-1.06912	-0.70768	-1.09746	0.538726	-0.0655	0.616045	-0.17975	C	2	S-Hypothetical
Cthe_2095	hydrolase, TatD family	-0.04061	-0.03468	-0.06548	0.362816	-0.23688	-0.45647	-0.40907	-0.31658	0.180811	0.269382	1.36495	0.857506	A	7	B, L-Chromatin structure and dynamics, DNA replication, recombination and repair
Cthe_2096	methionyl-tRNA synthetase	-0.47436	-0.06895	-0.11419	-0.18684	-0.2566	-0.05024	-0.09428	-0.1147	-0.14104	-0.04572	1.18727	0.849154	A	7	J-Translation, ribosomal structure and biogenesis
Cthe_2098	nucleoside recognition domain protein	-0.54873	0.106578	0.423181	1.01518	-0.49764	-1.18087	-0.14859	-0.10849	-0.74247	-0.63583	-0.28932	-0.49774	F	5	S-Hypothetical
Cthe_2099	nucleoside recognition domain protein	0.117305	-0.48085	0.165482	0.519841	-0.85994	-1.29454	-0.77793	-0.52753	0.065001	-0.62767	-0.87974	-0.90843	C	5	R-General function prediction only
Cthe_2100	transcriptional regulator, AbrB family	-1.54231	-0.60293	-0.62266	0.456256	0.023125	-0.58661	-0.63854	-0.08377	-1.66384	-0.72023	0.175945	0.463657	G	1	R-General function prediction only
Cthe_2101	Ribosomal RNA small subunit methyltransferase I	0.485467	0.799185	0.978764	0.830865	0.633074	1.22575	1.04932	1.00731	0.035637	0.187527	-0.23018	-0.5887	C	9	R-General function prediction only
Cthe_2102	Methyltransferase type 11	0.027932	0.241443	0.50039	0.687462	0.746843	1.07331	1.22761	0.959899	-0.24783	-0.17573	-0.14112	-1.20475	B	9	R-General function prediction only
Cthe_2106	protein of unknown function DUF327	1.14472	0.585534	-0.10388	-0.09433	0.015378	0.605457	0.008577	0.467491	0.428961	0.185402	-0.68859	0.22378	G	6	S-Hypothetical
Cthe_2109	Beta propeller domain-containing protein	-0.12494	0.467221	0.497853	0.441556	0.147315	0.4655	0.436147	0.256623	0.042718	0.654111	1.07581	0.63847	A	8	R-General function prediction only
Cthe_2110	ABC transporter related	-0.39821	0.421376	0.588432	0.44472	-0.13693	0.539287	0.41111	0.130189	-0.35887	0.748005	1.27527	0.075263	A	8	Y, V, Z, W, U, D, O, M, N, P, Q-Cellular Processes
Cthe_2118	ABC transporter related	0.075216	0.209234	0.034015	0.329407	0.187708	-0.32365	0.241719	0.333048	-0.79901	-1.41364	-0.89757	-0.9498	A	5	Y, V, Z, W, U, D, O, M, N, P, Q-Cellular Processes
Cthe_2125	ABC-type transporter, integral membrane subunit	0.138102	0.294411	0.478568	0.388344	0.287319	0.955636	0.276261	1.11169	0.082856	0.51514	-0.37225	0.543811	C	9	G-Carbohydrate transport and metabolism
Cthe_2126	ABC-type transporter, integral membrane subunit	0.292141	0.129555	0.471034	0.690017	0.537801	0.716164	0.119757	1.02515	-0.03954	0.46866	-0.30745	0.464612	C	9	G-Carbohydrate transport and metabolism
Cthe_2128	extracellular solute-binding protein family 1	-1.63472	-1.35813	-1.012	-0.2127	-1.16698	-2.18523	-0.11343	-0.1478	0.032211	-1.99195	0.279551	0.251794	F	1	G-Carbohydrate transport and metabolism
Cthe_2130	Protein of unknown function DUF2089	-1.22867	-1.04874	-0.38574	0.016686	-1.23942	-1.77767	-0.80508	-0.52439	-0.51189	-1.22342	-0.1923	-0.16316	D	1	R-General function prediction only
Cthe_2133	hypothetical protein	-0.60855	-0.61393	-0.47019	0.423697	-0.09092	-0.83077	-1.22301	-0.34686	-0.03278	0.615533	0.756722	0.093147	C	1	S-Hypothetical
Cthe_2138	glycoside hydrolase family 43	-0.82465	-0.83027	-0.6023	-0.19115	-0.50866	-1.14099	-0.49024	-0.68703	0.290758	-0.82182	-0.08541	-0.88612	C	1	R-General function prediction only
Cthe_2140	peptidase M56 blar1	1.11426	0.688067	0.622382	0.127613	0.205593	0.357149	0.430781	0.23249	0.435141	0.327643	0.255728	0.447986	G	6	R-General function prediction only
Cthe_2141	metal-dependent phosphohydrolase HD sub domain	0.80311	0.530895	0.418586	-0.06831	0.764245	1.12823	0.815641	0.951395	0.376677	0.715138	0.596452	0.750817	C	9	F-Nucleotide transport and metabolism
Cthe_2146	copper amine oxidase-like domain-containing protein	-0.67695	-1.36543	-1.47799	-1.30395	-0.18513	-1.46098	-0.13893	-0.64244	0.174701	-2.24839	-0.51619	-1.31821	D	3	R-General function prediction only
Cthe_2147	glycoside hydrolase family 5	-2.05947	-1.36023	-1.38971	-0.61615	-0.87537	-0.84774	-0.71166	-0.26948	-0.45661	-0.41386	-0.00913	0.171769	G	1	G-Carbohydrate transport and metabolism
Cthe_2148	Carbohydrate-binding CenC domain protein	0.245821	0.265674	0.463432	0.216367	0.06745	0.76353	-0.09977	0.042016	0.04621	1.1301	0.052349	-0.39044	A	9	R-General function prediction only
Cthe_2149	amine oxidase	0.338568	0.101348	0.103254	0.363676	0.572688	1.02008	0.17542	0.356004	0.050972	1.64631	0.651756	0.746788	B	8	H-Coenzyme metabolism
Cthe_2150	hypothetical protein	-0.21064	0.241631	0.242455	0.360575	0.551448	1.29547	0.45217	0.35075	-0.30058	1.92623	1.08114	0.616012	B	8	S-Hypothetical
Cthe_2151	hypothetical protein	-0.29963	-0.17795	-0.15457	0.010165	0.248257	1.03615	0.025903	0.611851	-0.55782	1.78476	0.742827	0.99691	B	8	S-Hypothetical
Cthe_2152	GtrA family protein	-0.58282	-0.27628	-0.12472	-0.07655	0.860979	1.13312	0.537834	0.822853	-0.66816	1.32647	1.0002	0.978771	B	8	R-General function prediction only
Cthe_2154	Methyltransferase type 11	-0.77045	-0.62186	-0.73464	-0.7175	-0.84337	-1.38339	-0.90305	-0.73575	-0.24074	-0.57591	-1.04245	-1.248	B	3	R-General function prediction only
Cthe_2159	hypothetical protein	-1.18753	-0.97578	-0.74209	-0.42774	-0.26878	-0.45447	-0.58926	-0.25801	-0.30858	-0.87345	-0.76255	-0.93875	G	1	S-Hypothetical
Cthe_2162	peptidase C26	0.062429	0.053079	-0.02249	-0.31585	0.243488	0.358657	0.149734	0.411881	0.263627	-0.03644	-1.07809	-1.30123	A	5	R-General function prediction only
Cthe_2163	anti-anti-sigma factor	1.79919	1.47625	1.22626	0.338963	0.91778	0.462678	0.462561	0.506414	0.001863	0.370915	-0.86668	-0.87325	G	6	T-Signal transduction mechanisms
Cthe_2164	Rubredoxin-type Fe(Cys)4 protein	-0.59333	-0.09488	0.001393	0.44471	0.392712	-0.09911	0.151757	0.788018	-1.1078	-0.32605	-0.6395	-0.57429	A	5	C-Energy production and conversion
Cthe_2168	Propeptide PepSY amd peptidase M4	-0.54631	-0.35497	-0.32615	0.329953	-0.58099	-1.14593	-0.32715	-0.24816	0.349794	-1.4192	-0.54731	-0.24042	B	2	R-General function prediction only
Cthe_2169	metallophosphoesterase	1.0072	0.299705	-0.18407	-0.10382	-0.14468	-0.3795	-0.48687	-0.38702	0.70595	-0.86974	-1.27767	-0.52638	G	5	R-General function prediction only
Cthe_2170	hypothetical protein	-0.0539	-0.43399	-0.64546	-0.38863	-0.50821	-0.89826	-0.58824	-0.36738	0.015215	-1.61465	-1.46133	-0.92021	A	3	S-Hypothetical
Cthe_2171	type III restriction protein res subunit	-0.41065	-0.52341	-0.62228	-0.50192	-0.72405	-0.75209	-0.68829	-0.50786	-0.14002	-0.92881	-1.16064	-0.49784	A	3	A, K-Transcription, RNA processing and modification
Cthe_2172	50S ribosomal protein L31	0.9362	1.6857	1.26039	0.606745	0.423489	1.33098	0.721013	0.641262	-0.22258	0.732873	-0.08596	0.485649	F	8	J-Translation, ribosomal structure and biogenesis
Cthe_2174	transcription termination factor Rho	1.05562	0.198803	0.686006	0.678757	0.683707	0.524041	0.378728	0.611949	0.198087	0.205946	-0.31641	0.388155	G	6	A, K-Transcription, RNA processing and modification
Cthe_2176	Abortive infection protein	-0.76431	0.010541	0.08906	0.095277	0.565182	0.945844	0.474912	0.164414	-0.3555	0.915453	1.61742	0.574516	A	7	R-General function prediction only
Cthe_2177	hypothetical protein	-0.14286	0.061204	0.371115	0.3723	0.310165	0.314741	0.063799	-0.29483	-0.03932	0.683119	1.20077	0.766571	A	7	S-Hypothetical
Cthe_2179	Pectate lyase/Amb allergen	1.6053	1.08591	1.46446	1.18809	0.434282	0.293146	-0.17758	0.361189	0.349644	0.568361	0.162418	1.12577	G	8	G-Carbohydrate transport and metabolism
Cthe_2180	Cl- channel voltage-gated family protein	1.07351	0.673345	0.727341	0.173514	0.053706	-0.60397	-0.48354	-0.46744	-0.00188	-0.7728	-1.57706	-1.81302	E	5	Y, V, Z, W, U, D, O, M, N, P, Q-Cellular Processes
Cthe_2181	PP-loop domain protein	-0.82022	-0.90108	-0.72809	0.280449	-0.6974	-0.68094	0.230385	0.86305	-0.10442	-0.94481	0.948154	1.28946	A	1	Y, V, Z, W, U, D, O, M, N, P, Q-Cellular Processes
Cthe_2182	Ig domain protein group 2 domain protein	-1.12702	-1.12282	-0.4213	0.755624	-0.41259	-0.87903	-0.05445	0.356435	-0.07486	-0.75756	1.47937	1.67119	E	1	G-Carbohydrate transport and metabolism
Cthe_2183	UTP-glucose-1-phosphate uridylyltransferase	-0.55985	0.000946	0.020519	0.066534	0.159897	0.271497	0.173598	0.037611	0.048165	0.762149	1.44985	1.32789	A	7	Y, V, Z, W, U, D, O, M, N, P, Q-Cellular Processes
Cthe_2185	30S ribosomal protein S18	1.77356	1.39978	2.22209	1.84246	0.661768	0.316126	-0.5387	-0.02412	0.138213	1.89329	1.91283	1.60299	G	8	J-Translation, ribosomal structure and biogenesis
Cthe_2186	single-strand binding protein	1.27016	1.58215	1.38939	1.34063	-0.07088	0.534956	0.132313	0.433382	0.082081	1.2405	0.547621	1.11885	E	8	B, L-Chromatin structure and dynamics, DNA replication, recombination and repair
Cthe_2187	30S ribosomal protein S6	2.10023	2.61424	2.36402	2.22826	0.744127	1.34818	1.1816	1.31263	0.234826	1.95821	1.20493	1.72935	D	8	J-Translation, ribosomal structure and biogenesis
Cthe_2189	diguanylate cyclase	-0.43004	-0.50098	-0.16483	0.552224	-0.6201	-1.41984	-0.79473	0.0351	-0.07293	-0.53861	0.114591	0.283187	C	2	T-Signal transduction mechanisms
Cthe_2190	N-acetylglucosamine-6-phosphate deacetylase	-0.45075	-0.10152	-0.09307	0.394318	-0.5033	-1.69834	-0.4896	-0.50953	-0.17008	-1.19531	0.361415	-0.31293	C	2	G-Carbohydrate transport and metabolism
Cthe_2200	hypothetical protein	0.6962	0.53846	1.06309	0.69074	-0.13314	-0.69399	-0.73899	-1.05905	0.664992	0.351678	0.532391	-0.56663	F	5	S-Hypothetical
Cthe_2214	hypothetical protein	0.364015	-0.13348	-0.45878	-0.80612	1.73252	2.05725	0.99097	1.32143	0.682487	1.51132	0.630641	-0.47232	C	10	S-Hypothetical
Cthe_2215	Mg2 transporter protein CorA family protein	0.312637	0.213471	-0.45298	-0.81892	1.27168	2.46666	1.45399	1.7149	0.329908	1.63366	0.776987	0.459316	C	10	Y, V, Z, W, U, D, O, M, N, P, Q-Cellular Processes
Cthe_2218	flagellar hook-associated 2 domain-containing protein	1.26118	1.11724	1.35407	0.965655	0.413036	0.83457	0.699808	0.524016	-0.21706	-0.00789	0.068833	-0.32931	G	6	Y, V, Z, W, U, D, O, M, N, P, Q-Cellular Processes
Cthe_2219	flagellar protein FlaG protein	1.67602	2.18108	2.50639	1.5482	0.960208	2.30386	1.72515	1.61054	-0.58676	0.766873	0.153692	0.233522	F	6	Y, V, Z, W, U, D, O, M, N, P, Q-Cellular Processes
Cthe_2220	NAD-dependent epimerase/dehydratase	1.9664	2.24251	2.77664	1.61826	0.794937	2.0487	1.35124	1.22841	-0.39161	0.897794	0.174527	0.205273	F	6	Y, V, Z, W, U, D, O, M, N, P, Q-Cellular Processes
Cthe_2221	UDP-4-keto-6-deoxy-N-acetylglucosamine 4-aminotransferase	1.6138	1.60552	2.52916	1.10315	0.714215	1.9787	1.43617	1.23161	-0.76979	0.16509	-0.25744	-0.42339	F	6	Y, V, Z, W, U, D, O, M, N, P, Q-Cellular Processes
Cthe_2222	pseudaminic acid biosynthesis-associated protein PseG	1.63203	1.74007	2.28424	1.13115	0.72307	1.76797	1.5624	1.17732	-1.04944	0.235087	-0.19785	-0.34953	F	6	Y, V, Z, W, U, D, O, M, N, P, Q-Cellular Processes
Cthe_2223	LmbE family protein	1.32526	1.60986	1.88122	0.98558	0.581865	1.23956	1.26302	0.986367	-0.70332	0.133357	-0.05637	-0.19096	F	6	S-Hypothetical
Cthe_2224	hypothetical protein, putative formyltransferase	1.17012	1.78968	1.66914	1.04678	0.264713	1.06631	1.11144	0.569159	-0.55075	0.408992	0.184938	-0.04739	F	6	S-Hypothetical
Cthe_2225	Glyoxalase/bleomycin resistance protein/dioxygenase	1.62466	1.44579	1.47567	0.605086	0.164678	1.04938	0.88668	0.68497	-0.19328	0.660372	-0.06339	-0.04642	F	6	R-General function prediction only
Cthe_2226	FkbH like protein	0.463659	1.05113	1.20219	0.357187	-0.01634	0.874472	1.30725	0.563447	-0.51543	0.469334	0.294586	0.225338	F	8	Y, V, Z, W, U, D, O, M, N, P, Q-Cellular Processes
Cthe_2237	flagellin domain protein	0.957806	0.238127	1.08509	0.582599	0.420355	0.301434	0.445967	0.294428	0.118223	-0.72236	-0.90787	-1.01636	E	6	Y, V, Z, W, U, D, O, M, N, P, Q-Cellular Processes
Cthe_2244	flagellar hook-associated protein FlgK	0.121517	0.345642	1.05712	0.80217	-0.02575	-0.13739	0.67979	0.141063	-0.47566	-0.27015	0.502581	0.130411	G	7	Y, V, Z, W, U, D, O, M, N, P, Q-Cellular Processes
Cthe_2251	S-adenosylmethionine synthetase	-0.06432	-0.02864	0.384723	0.608969	-1.10127	-2.26951	-1.10541	-1.48881	-0.59574	-1.31407	-0.27625	-1.16374	C	2	H-Coenzyme metabolism
Cthe_2263	H+transporting two-sector ATPase C subunit	-0.56862	0.056687	0.26778	0.96297	0.181327	0.371159	0.263367	0.285333	-0.18761	0.992345	1.35634	1.95494	A	7	C-Energy production and conversion
Cthe_2264	V-type proton ATPase subunit E	-0.58579	-0.33583	-0.14378	0.619047	0.649107	0.679161	0.548863	0.475783	-0.2556	1.13639	1.69631	1.83556	A	7	C-Energy production and conversion
Cthe_2265	H+transporting two-sector ATPase C (AC39) subunit	-0.57697	-0.11554	0.386752	1.30167	1.03276	0.829469	1.04456	0.715468	-0.44339	1.08756	2.24628	2.13336	D	7	C-Energy production and conversion
Cthe_2266	Vacuolar H+transporting two-sector ATPase F subunit	-0.52447	0.446283	0.585498	1.16616	0.362196	0.391438	0.860478	-0.11021	-0.03373	1.49258	2.57763	1.87496	E	7	C-Energy production and conversion
Cthe_2267	V-type ATP synthase alpha chain	-0.74895	-0.06382	0.493635	1.23398	0.388253	0.289055	0.578807	0.134381	-0.86007	0.748387	1.7319	1.46405	E	7	C-Energy production and conversion
Cthe_2268	V-type ATP synthase beta chain	-0.5104	0.154444	0.4272	0.989979	0.187669	0.060571	0.454343	-0.17156	-0.15335	0.717867	1.6641	1.34981	A	7	C-Energy production and conversion
Cthe_2269	V-type ATP synthase subunit D	-0.85839	-0.01686	0.316371	0.906391	-0.0247	0.243357	0.120516	-0.00483	-0.8393	0.921103	1.63819	1.15493	A	7	C-Energy production and conversion
Cthe_2270	ABC transporter related	0.355637	0.9746	1.07831	0.70025	-0.25856	0.394333	-0.18958	-0.19073	0.318373	0.940663	0.323379	0.314062	G	8	R-General function prediction only
Cthe_2271	Dockerin type 1 protein	-0.71958	-0.60411	-0.33832	0.106633	-0.58566	-1.08724	-0.31848	-0.38025	0.03207	-0.73925	0.2123	-0.53183	C	2	R-General function prediction only
Cthe_2276	AAA ATPase central domain protein	-0.30536	-0.12805	0.015858	0.167226	0.105992	-0.10182	-0.09544	-0.00661	-0.10159	0.382405	1.4765	1.23997	A	7	Y, V, Z, W, U, D, O, M, N, P, Q-Cellular Processes
Cthe_2277	hypothetical protein	0.5583	0.635123	0.541091	0.23362	0.694328	0.578059	0.392757	0.447838	-0.35624	0.246872	1.08019	0.530186	A	8	S-Hypothetical
Cthe_2278	ABC-type transporter, periplasmic subunit family 3	-0.53952	-0.23916	0.128596	0.160611	1.63802	1.8741	1.31473	0.99282	-0.44241	0.80441	1.43986	1.00632	C	10	E-Amino acid transport and metabolism
Cthe_2279	polar amino acid ABC transporter, inner membrane subunit	-0.33409	0.085743	0.039028	0.421818	1.83923	2.52647	1.40756	1.37097	-0.56155	0.680269	1.08669	0.771145	B	10	E-Amino acid transport and metabolism
Cthe_2280	ABC transporter related	-0.14666	-0.14891	0.039009	0.433594	1.87948	2.25255	1.06193	1.50711	-0.08773	0.65132	1.09289	0.786419	C	10	E-Amino acid transport and metabolism
Cthe_2283	chemotaxis sensory transducer	-0.27019	-0.62015	0.31916	0.601263	-0.4019	-1.32895	-0.28639	-0.49151	-0.0356	-0.68924	0.675378	0.399789	C	2	Y, V, Z, W, U, D, O, M, N, P, Q-Cellular Processes
Cthe_2284	ATP-binding region ATPase domain protein	-0.82574	-0.83078	-0.25142	0.383183	-0.66652	-1.37992	-0.48728	-0.80405	0.117698	-0.2068	0.835192	0.338208	C	2	Y, V, Z, W, U, D, O, M, N, P, Q-Cellular Processes
Cthe_2298	CRISPR-associated protein Cas4	-1.43852	-0.81312	-0.0039	0.285401	0.336603	0.696302	0.248566	0.660061	-0.202	0.896023	0.544898	0.588371	G	9	B, L-Chromatin structure and dynamics, DNA replication, recombination and repair
Cthe_2299	CRISPR-associated helicase Cas3	-1.77175	-0.88222	-0.24727	0.15446	0.477606	0.817415	0.680605	0.834534	-0.3261	0.761492	0.641637	0.678362	G	9	R-General function prediction only
Cthe_2300	CRISPR-associated protein Cas5	-1.97499	-1.08117	0.016312	0.91685	0.106689	-0.13731	0.470529	0.279157	0.197547	-0.19345	-0.3059	-0.29859	G	5	R-General function prediction only
Cthe_2301	CRISPR-associated regulatory protein, DevR family	-1.9336	-1.15724	-0.21475	0.518515	0.142411	0.003199	0.380306	0.241809	0.252245	-0.1853	-0.27062	-0.51765	G	5	B, L-Chromatin structure and dynamics, DNA replication, recombination and repair
Cthe_2302	hypothetical protein	-1.91955	-1.0135	-0.39857	0.396321	-0.24683	-0.50415	0.182059	-0.06509	0.147198	-0.46634	-0.80723	-0.57827	G	5	S-Hypothetical
Cthe_2307	hemerythrin-like metal-binding protein	0.027679	-0.25941	0.253858	0.299824	-0.34937	-1.1498	-0.47132	-0.78184	-0.07139	-0.29788	-0.20529	-1.23325	C	2	Y, V, Z, W, U, D, O, M, N, P, Q-Cellular Processes
Cthe_2310	copper amine oxidase-like domain-containing protein	-1.39546	-1.33196	-1.3402	-0.41105	-1.04892	-1.94621	-0.99502	-1.1003	0.04728	-1.27213	-1.58638	-1.93093	D	3	R-General function prediction only
Cthe_2311	hypothetical protein	-0.7881	-0.72247	-0.6985	-0.07217	-0.26322	-1.12055	-0.42424	-0.11769	-0.42765	-1.17277	-0.84842	-0.95431	B	1	S-Hypothetical
Cthe_2313	protein of unknown function DUF218	0.76145	0.810932	0.870439	1.00479	0.903114	1.44068	0.187705	0.568493	0.622291	1.72435	0.629435	0.453313	D	8	S-Hypothetical
Cthe_2314	hypothetical protein	1.07823	1.12183	0.858241	0.393062	1.18716	2.18249	0.840626	1.29471	-0.10136	1.78754	0.4725	0.954639	F	8	S-Hypothetical
Cthe_2316	hypothetical protein	-0.22601	0.248619	-0.03426	0.049357	0.556979	0.311043	0.76126	0.483519	-0.22152	0.254534	1.13065	0.375682	A	7	S-Hypothetical
Cthe_2319	Restriction endonuclease, type II, HaeIII	-0.33918	-0.55103	-0.2052	-0.24479	-0.2055	-0.15869	-0.24374	0.087416	0.453661	0.413172	1.11813	1.31695	A	7	R-General function prediction only
Cthe_2320	DNA-cytosine methyltransferase	-0.33386	-0.3262	-0.29111	-0.34845	-0.15168	-0.0561	0.052734	0.329044	-0.06622	0.34805	0.819389	1.0792	A	7	B, L-Chromatin structure and dynamics, DNA replication, recombination and repair
Cthe_2325	Resolvase domain	0.939999	0.669768	0.511448	-0.26112	0.718898	1.56765	0.787565	1.32072	0.034818	0.118564	-0.3601	0.486392	C	9	B, L-Chromatin structure and dynamics, DNA replication, recombination and repair
Cthe_2331	hypothetical protein	-0.11498	0.354081	0.365925	0.398955	-0.26067	-0.56034	0.051175	-0.01966	0.168276	-0.34763	0.316707	1.0052	A	7	S-Hypothetical
Cthe_2335	polysaccharide biosynthesis protein	2.00454	1.9447	2.06634	1.19279	0.986357	2.10904	0.567333	1.07187	-0.1438	1.11913	-0.51344	0.217676	F	6	R-General function prediction only
Cthe_2336	glycosyl transferase group 1	1.86753	1.62366	1.73326	1.4445	1.71899	2.17632	0.977547	1.27241	-0.28678	0.753744	-0.08658	0.174625	F	6	Y, V, Z, W, U, D, O, M, N, P, Q-Cellular Processes
Cthe_2337	hypothetical protein	1.15092	1.34245	1.35828	0.781825	1.50752	2.18874	1.73854	1.57735	-0.14569	1.01869	-0.10036	0.383716	F	10	S-Hypothetical
Cthe_2338	glycosyl transferase group 1	1.31891	1.05281	1.25554	1.0513	1.15338	1.30949	0.900115	1.05639	-0.22059	0.247439	-0.14879	-0.05465	F	6	Y, V, Z, W, U, D, O, M, N, P, Q-Cellular Processes
Cthe_2339	glycosyl transferase group 1	1.29161	1.12644	1.02891	0.809914	0.679555	0.852176	0.495104	0.677968	-0.10451	0.343665	-0.16017	-0.03195	G	6	Y, V, Z, W, U, D, O, M, N, P, Q-Cellular Processes
Cthe_2340	nucleotide sugar dehydrogenase	1.2057	1.09266	1.08074	0.770748	0.924621	1.23845	1.06832	1.10132	-0.08701	0.337606	-0.04068	0.226249	F	6	Y, V, Z, W, U, D, O, M, N, P, Q-Cellular Processes
Cthe_2341	glycosyl transferase family 2	1.34004	0.928392	1.1147	0.910611	1.01726	1.14152	0.988501	1.04239	0.087432	0.205385	0.124816	-0.07534	F	6	Y, V, Z, W, U, D, O, M, N, P, Q-Cellular Processes
Cthe_2342	hypothetical protein	1.36584	1.10383	0.922487	0.495389	1.02153	2.02028	1.26719	1.50945	0.152916	1.12269	0.225397	1.0837	F	8	S-Hypothetical
Cthe_2343	GCN5-related N-acetyltransferase	1.00647	1.14432	0.953117	0.752877	0.580258	1.55377	1.36383	1.51453	-0.04996	1.10397	0.482457	1.35508	D	8	R-General function prediction only
Cthe_2345	DegT/DnrJ/EryC1/StrS aminotransferase	1.10805	0.540014	0.161684	0.586337	0.458049	0.486925	0.202573	0.723908	0.414734	0.205191	0.107363	0.342536	G	6	Y, V, Z, W, U, D, O, M, N, P, Q-Cellular Processes
Cthe_2346	O-antigen polymerase	0.843126	0.608778	0.463369	0.637963	0.546861	0.926125	0.622607	1.09431	0.662301	0.631008	0.433252	0.916558	C	8	R-General function prediction only
Cthe_2347	lipopolysaccharide biosynthesis protein	0.992284	0.862241	1.11121	1.02065	0.938386	0.766185	1.0844	0.981206	0.614801	0.918897	0.955206	0.628352	F	8	Y, V, Z, W, U, D, O, M, N, P, Q-Cellular Processes
Cthe_2351	hypothetical protein	1.16978	0.697275	1.1648	0.557614	-0.15003	-0.21393	-0.20034	-0.50304	0.41839	-0.26967	-0.22575	-0.59736	G	6	S-Hypothetical
Cthe_2353	Ig domain protein group 1 domain protein	1.5181	1.10883	1.16677	0.687588	0.947373	1.15063	0.543656	0.651275	0.526504	1.07539	0.24536	0.500097	D	8	R-General function prediction only
Cthe_2357	hypothetical protein	0.318767	0.681328	0.454366	0.369717	-0.0434	-0.1055	0.031944	-0.50545	-0.35274	0.650177	1.02972	0.819543	A	7	S-Hypothetical
Cthe_2358	Accessory gene regulator B	0.548192	0.602597	0.509685	0.449294	0.90333	1.30682	0.459642	1.11305	0.515581	1.27179	-0.50054	1.173	C	9	Y, V, Z, W, U, D, O, M, N, P, Q-Cellular Processes
Cthe_2359	metal-dependent phosphohydrolase HD sub domain	0.113751	0.174735	-0.03455	0.086331	0.990623	0.820393	0.290089	0.288802	0.284526	1.33087	1.10709	0.404237	A	8	R-General function prediction only
Cthe_2360	glycoside hydrolase family 9	0.432278	0.242173	0.452754	-0.04479	0.068816	0.183595	-0.2443	-0.10793	0.180085	-0.20623	-0.67438	-1.05168	A	5	R-General function prediction only
Cthe_2362	parB-like partition protein	1.80702	1.01053	0.873028	-0.02408	-0.09112	0.34966	0.977737	0.86993	0.397	0.051968	-0.49112	-0.51543	G	6	A, K-Transcription, RNA processing and modification
Cthe_2363	Ribosomal RNA small subunit methyltransferase G	0.802715	1.11482	1.01116	0.5272	-0.02762	0.465454	0.73036	0.352004	-0.08671	0.005074	-0.39896	0.063809	G	6	Y, V, Z, W, U, D, O, M, N, P, Q-Cellular Processes
Cthe_2365	tRNA modification GTPase TrmE	1.02265	0.808185	0.837504	0.276514	-0.16498	0.135181	0.407338	0.459225	0.300865	-0.18854	-0.55853	-0.02881	G	6	R-General function prediction only
Cthe_2366	single-stranded nucleic acid binding R3H domain-containing protein	1.08681	0.853956	0.72811	0.33814	-0.03852	0.302386	-0.04225	0.173878	0.24458	-0.28604	-0.75812	-0.20865	G	6	R-General function prediction only
Cthe_2368	UPF0161 protein yidD	1.46307	0.885943	0.607084	0.214991	0.224896	0.402795	0.208024	0.169828	0.62375	0.451863	-0.46171	0.076951	G	6	S-Hypothetical
Cthe_2369	Ribonuclease P protein component	1.41543	1.18441	0.512589	0.138844	0.195772	0.381366	0.493188	0.0584	0.678785	0.478632	-0.26447	0.088798	G	6	J-Translation, ribosomal structure and biogenesis
Cthe_2372	DNA polymerase III, beta subunit	1.15311	0.379185	-0.28941	-0.47736	-0.2731	-0.1335	-0.70715	-0.36096	0.343825	-0.20122	-0.81273	0.322641	G	5	B, L-Chromatin structure and dynamics, DNA replication, recombination and repair
Cthe_2374	DNA replication and repair protein recF	1.23865	0.787439	0.06792	-0.44449	-0.39706	0.030401	-0.37914	-0.32027	0.079114	-0.04156	-0.91807	0.34132	G	5	B, L-Chromatin structure and dynamics, DNA replication, recombination and repair
Cthe_2377	Cobyrinic acid ac-diamide synthase	0.372421	0.213415	0.560586	0.458464	0.47984	0.439994	0.545177	0.543941	0.6402	0.668127	0.477218	1.10924	A	7	Y, V, Z, W, U, D, O, M, N, P, Q-Cellular Processes
Cthe_2379	hypothetical protein	0.201002	-0.12758	-0.05402	-0.15921	1.00705	0.919732	0.661692	0.917028	0.621864	0.582392	0.110271	0.533429	C	9	S-Hypothetical
Cthe_2380	TPR repeat-containing protein	0.264938	0.13787	0.111492	-0.11683	0.842641	1.23806	1.13975	1.10859	0.526583	0.827117	0.3363	0.944914	C	9	R-General function prediction only
Cthe_2382	major facilitator superfamily MFS_1	0.005447	0.33204	0.272184	-0.15716	0.155328	0.412106	0.219107	0.115915	0.217361	-0.08394	-1.22124	-1.70792	A	5	G-Carbohydrate transport and metabolism
Cthe_2383	copper amine oxidase-like domain-containing protein	-0.19431	0.395593	0.065174	0.289618	-0.08149	0.068234	0.007327	0.043799	-0.01459	0.311866	0.833452	1.6708	A	7	R-General function prediction only
Cthe_2384	S-layer domain-containing protein	-0.96257	-0.12668	-0.00096	0.802446	-0.60865	-0.90845	-0.23601	0.15868	0.085033	0.182033	1.96089	1.983	A	7	R-General function prediction only
Cthe_2385	hypothetical protein	-0.40094	-1.16846	-0.09935	0.102525	-0.39694	-0.70204	-0.20761	-0.21837	0.104373	-0.05381	0.601927	0.049584	G	2	S-Hypothetical
Cthe_2387	peptidase M14 carboxypeptidase A	-0.09942	-0.55887	0.018372	0.462675	-0.52969	-1.49656	-0.22677	-0.68981	0.723384	-0.62699	0.127684	-0.08431	C	2	E-Amino acid transport and metabolism
Cthe_2389	pro-sigmaK processing inhibitor BofA	0.120592	-0.21443	0.272228	0.152651	0.027762	0.527363	0.739976	1.33268	-0.0654	0.667274	0.494206	0.680369	C	9	R-General function prediction only
Cthe_2390	pyruvate/ketoisovalerate oxidoreductase, gamma subunit	0.215643	0.236156	0.074943	-0.35614	0.960118	1.58138	0.839938	0.883521	-0.31818	0.821596	0.886169	1.34591	B	8	C-Energy production and conversion
Cthe_2393	thiamine pyrophosphate TPP-binding domain-containing protein	0.606561	0.509789	0.214736	-0.05318	1.0113	1.13451	0.57267	0.362721	0.276308	0.837159	0.547322	0.65872	C	9	C-Energy production and conversion
Cthe_2399	Formate--tetrahydrofolate ligase	-1.0982	-0.66062	-0.35763	0.121651	-0.44938	-0.68806	-0.57702	-0.2382	-0.63967	-0.1283	1.02704	0.441747	G	1	F-Nucleotide transport and metabolism
Cthe_2406	chemotaxis protein CheC	0.510326	0.058191	-0.31246	-1.28031	0.549465	1.51116	1.13831	1.3624	-0.19828	0.024815	-0.04864	0.895666	F	9	R-General function prediction only
Cthe_2407	AAA ATPase central domain protein	1.03597	0.408161	0.243059	-0.02422	0.091556	0.267921	0.188239	0.245861	0.116522	-0.01247	-0.23264	0.333414	G	6	Y, V, Z, W, U, D, O, M, N, P, Q-Cellular Processes
Cthe_2412	SMC domain protein	0.630419	0.37621	0.365125	0.139541	0.001901	0.376672	-0.23966	-0.0295	0.400985	-0.21309	-1.28658	-1.4214	A	5	S-Hypothetical
Cthe_2413	NLP/P60 protein	0.102566	0.268921	0.447001	0.247681	-0.13667	0.117487	-0.19173	-0.17046	0.15866	-0.68235	-1.12634	-1.002	A	5	Y, V, Z, W, U, D, O, M, N, P, Q-Cellular Processes
Cthe_2414	Monogalactosyldiacylglycerol synthase	0.397056	0.288448	0.400692	0.297291	-0.19051	0.097878	-0.36824	-0.12796	0.02181	-0.50298	-1.53084	-0.71054	A	5	Y, V, Z, W, U, D, O, M, N, P, Q-Cellular Processes
Cthe_2415	spore cortex-lytic enzyme	0.249715	-0.26836	0.156824	0.363285	-1.05849	-1.40804	-0.84415	-0.75389	0.360972	-0.90491	-1.36318	-0.90913	B	3	Y, V, Z, W, U, D, O, M, N, P, Q-Cellular Processes
Cthe_2416	germination protein YpeB	0.32856	-0.24321	0.006549	0.20607	-1.04585	-1.68428	-0.98652	-1.00891	0.427508	-1.10556	-1.38513	-1.04589	B	3	R-General function prediction only
Cthe_2420	hypothetical protein	1.29211	1.46001	1.08185	0.619568	0.567354	0.69627	0.251873	0.422325	0.137482	0.382531	-1.39306	-0.61954	E	6	S-Hypothetical
Cthe_2421	hypothetical protein	0.606797	1.10703	0.822808	0.403749	0.417479	0.915378	0.360259	0.680068	-0.20172	0.569857	-1.16343	-0.20622	G	9	S-Hypothetical
Cthe_2423	type 3a cellulose-binding domain protein	-1.39737	-1.14978	-0.54134	0.109145	-0.45729	-0.53679	-0.42644	-0.34139	-0.21353	0.694357	0.445829	0.507886	G	1	R-General function prediction only
Cthe_2424	copper amine oxidase-like domain-containing protein	-1.11029	-0.77602	-0.21867	0.147977	-0.39597	-0.34456	-0.08457	0.05348	-0.12082	0.322348	0.632302	0.631852	G	1	R-General function prediction only
Cthe_2429	sporulation integral membrane protein YtvI	0.399223	0.129689	0.046119	-0.37533	0.14871	0.301147	0.134756	0.122053	0.165586	-0.01742	-1.20923	-0.82252	A	5	R-General function prediction only
Cthe_2432	electron transport complex, RnfABCDGE type, G subunit	0.591453	1.01209	0.819559	0.753229	-0.07186	0.049276	0.171723	-0.11175	0.086919	0.011482	-0.08078	-0.06065	G	6	C-Energy production and conversion
Cthe_2433	electron transport complex, RnfABCDGE type, E subunit	0.942106	1.18206	0.895437	0.758167	0.378849	0.474922	0.705402	0.198223	-0.4097	-0.02123	-0.01709	-0.5398	G	6	C-Energy production and conversion
Cthe_2434	electron transport complex, RnfABCDGE type, A subunit	1.43817	1.47042	1.38581	0.926175	0.618822	1.09798	0.893992	0.802296	-0.56136	-0.00696	-0.43173	-0.40644	F	6	C-Energy production and conversion
Cthe_2435	electron transport complex, RnfABCDGE type, B subunit	2.45406	1.89554	2.19012	1.04896	1.38021	1.77023	0.975504	1.05321	-1.0658	-0.17229	-0.73235	-1.11736	D	6	C-Energy production and conversion
Cthe_2436	hypothetical protein	2.42941	2.08084	2.88578	1.14064	1.2026	2.52205	0.884943	1.3436	-1.06606	0.879389	-0.9788	-0.56189	F	6	S-Hypothetical
Cthe_2441	regulatory protein DeoR	0.088286	-0.20751	0.009241	0.251243	-0.02552	0.044006	-0.63942	0.017088	-0.07972	-0.62653	-2.02149	-2.02086	A	5	A, K-Transcription, RNA processing and modification
Cthe_2442	Carbohydrate kinase, FGGY	0.896481	0.471445	0.504685	0.595724	1.04817	0.443284	0.45889	1.27764	0.284247	-1.85644	-2.47849	-1.47323	B	5	C-Energy production and conversion
Cthe_2443	Transketolase domain-containing protein	0.493109	0.126969	0.26448	0.501927	-0.05549	-0.04956	-0.09115	0.501332	0.090413	-2.0784	-2.25079	-0.79385	A	5	G-Carbohydrate transport and metabolism
Cthe_2444	Transketolase domain-containing protein	0.25018	-0.1561	-0.03327	0.190372	-0.45565	-0.81885	-0.53915	-0.20918	-0.01656	-2.26855	-2.20576	-0.95275	A	5	G-Carbohydrate transport and metabolism
Cthe_2445	Alcohol dehydrogenase GroES domain protein	0.22543	-0.32166	-0.08269	0.309182	-0.40969	-1.56754	-0.55737	-0.86427	0.458447	-2.61232	-1.4532	-1.52104	B	5	E-Amino acid transport and metabolism
Cthe_2446	sugar ABC transporter substrate-binding protein	0.194255	-0.25572	0.045673	0.376203	0.050292	-0.87102	-0.0512	-0.73753	0.304088	-2.54981	-1.44806	-1.21593	A	5	G-Carbohydrate transport and metabolism
Cthe_2447	ABC transporter related	0.054352	0.112279	0.228837	0.063237	-0.181	-0.38735	-0.08149	-0.49315	0.127478	-2.38324	-1.6756	-1.28178	A	5	G-Carbohydrate transport and metabolism
Cthe_2448	ABC-type transporter, integral membrane subunit	0.265331	0.233324	0.574272	0.420473	-0.22847	-0.30309	-0.17175	-0.19643	-0.39677	-2.81568	-2.19069	-1.66338	A	5	G-Carbohydrate transport and metabolism
Cthe_2449	Phosphoglycerate mutase	0.439058	0.400268	0.573167	0.149231	0.087628	0.077324	0.284124	-0.00426	-0.03401	-2.43755	-2.04031	-1.83894	A	5	G-Carbohydrate transport and metabolism
Cthe_2452	oligoendopeptidase F	0.191585	0.179438	0.57554	0.593152	0.192537	0.435591	-0.09634	0.221188	0.052427	1.37175	1.03231	0.272934	A	8	E-Amino acid transport and metabolism
Cthe_2453	MazG nucleotide pyrophosphohydrolase	0.240236	0.450292	0.604113	0.349814	0.311898	0.634494	0.299121	0.466779	-0.36043	1.02383	1.33554	0.628696	A	8	R-General function prediction only
Cthe_2455	integrase family protein	-1.19433	-1.54499	-1.05221	-0.23384	-0.61545	-1.47358	-0.76953	-0.85092	-0.25994	-1.62441	-0.38964	-0.44706	D	1	B, L-Chromatin structure and dynamics, DNA replication, recombination and repair
Cthe_2456	Domain of unknown function DUF1863	-0.69899	-0.95485	-0.92159	-0.52265	-0.46972	-0.23434	0.035493	0.216321	-0.49711	-1.13735	-0.32171	-0.01145	A	1	R-General function prediction only
Cthe_2457	hypothetical protein	-1.68898	-0.93353	-0.55409	-0.16035	-0.6203	-0.5893	-0.45218	-0.34021	-0.1397	-0.1382	1.26969	-0.0845	E	1	S-Hypothetical
Cthe_2458	hypothetical protein	-1.36097	-0.88559	-0.83621	-0.07285	0.07141	-0.29028	0.062794	0.414438	-0.62452	-0.80883	0.659497	-0.42842	G	1	S-Hypothetical
Cthe_2459	protein of unknown function DUF955	-0.58286	-1.26089	-0.8607	-0.46774	0.06919	-0.04144	-0.11858	0.112035	0.270206	-0.49135	0.390646	0.246936	G	1	E-Amino acid transport and metabolism
Cthe_2460	helix-turn-helix domain protein	-1.18123	-1.38122	-1.2729	-1.08186	0.254768	0.448637	0.164608	0.627027	-0.22421	-0.36002	0.548921	0.292653	G	1	R-General function prediction only
Cthe_2461	helix-turn-helix domain protein	-0.76134	-0.26196	-0.42126	-0.23352	-1.53233	-1.51221	0.046233	-0.43835	0.278379	0.019539	0.405738	0.04932	C	2	R-General function prediction only
Cthe_2462	BRO domain protein	-0.87617	-1.14306	-0.60818	-0.58245	-1.7335	-1.94148	-0.39408	-0.62086	0.8253	0.093022	0.376247	0.201595	F	2	A, K-Transcription, RNA processing and modification
Cthe_2463	DNA binding domain protein, excisionase family	-1.0871	-1.40635	-0.86919	-0.30379	-1.51891	-2.37655	-0.52914	-0.77019	0.600924	-0.67324	0.354622	-0.252	F	2	R-General function prediction only
Cthe_2464	protein of unknown function DUF1417	-0.77656	-0.95771	-0.01138	-0.0458	-1.26998	-1.98587	0.01683	-0.69901	0.849772	0.004197	1.12219	0.227848	C	2	R-General function prediction only
Cthe_2465	hypothetical protein	-0.59735	-0.86239	-0.0556	0.027945	-1.01493	-1.81635	-0.24486	-0.79503	0.932886	0.07661	1.18303	-0.11851	C	2	S-Hypothetical
Cthe_2466	hypothetical protein	-0.55573	-0.47431	0.222301	0.465172	-0.99592	-1.2861	-0.12154	-0.59387	0.385143	-0.00846	0.862444	0.268276	C	2	S-Hypothetical
Cthe_2467	AAA ATPase	-0.6183	-0.74853	0.244393	0.329354	-0.7699	-1.32565	0.03709	-0.49142	0.205206	-0.43732	0.692733	-0.05116	C	2	B, L-Chromatin structure and dynamics, DNA replication, recombination and repair
Cthe_2468	hypothetical protein	-0.29507	-0.95011	0.27558	-0.06631	-0.59905	-1.36779	0.063686	-0.72444	0.304362	-0.21579	1.03528	-0.22119	C	2	S-Hypothetical
Cthe_2474	phage terminase, large subunit, PBSX family	0.080502	0.047536	0.27042	0.510264	0.73119	0.489556	0.470151	0.612832	0.471387	0.802164	0.839597	1.03433	A	7	R-General function prediction only
Cthe_2475	phage portal protein, SPP1 family	0.443323	0.175382	0.278337	-0.10113	0.548458	0.749793	0.532499	0.66689	0.615912	0.911294	0.535601	1.02155	A	7	R-General function prediction only
Cthe_2478	minor structural GP20 protein	-0.55334	-0.33559	-0.00042	0.043182	-0.21352	0.11629	0.798447	0.441299	0.690381	0.806238	2.329	1.09271	A	7	R-General function prediction only
Cthe_2479	Lj928 prophage protein	-0.67303	-0.33236	0.018434	0.467274	-0.32407	-0.65081	0.459489	-0.08665	0.778086	0.370258	2.27966	0.896348	A	7	R-General function prediction only
Cthe_2480	Protein of unknown function DUF2742	-0.74334	-0.34937	0.069121	0.330329	-0.34689	-0.6057	0.734461	-0.02464	0.88191	0.283246	2.45784	0.773753	A	7	R-General function prediction only
Cthe_2481	hypothetical protein	-0.83185	-0.05129	0.349686	0.57462	-0.3628	-0.51029	0.859141	0.112633	0.769902	0.307513	2.35643	0.964913	A	7	S-Hypothetical
Cthe_2482	hypothetical protein	-0.65298	-0.18086	0.360576	0.695148	-0.4989	-0.73214	0.46619	-0.11179	0.960364	0.517947	2.57267	1.11972	A	7	S-Hypothetical
Cthe_2483	hypothetical protein	-0.66773	-0.14422	0.163014	0.432961	-0.5026	-0.67869	0.337159	-0.22565	0.765787	0.343343	2.2912	0.765182	A	7	S-Hypothetical
Cthe_2485	hypothetical protein	-0.52887	-0.08259	0.11297	0.571299	-0.44982	-0.80292	0.023106	-0.35152	0.504442	-0.16833	1.74887	0.801351	A	7	S-Hypothetical
Cthe_2486	XkdM protein, phage-like element PBSX	-0.40948	0.213991	0.392355	0.682743	-0.12865	-0.21239	0.677496	0.331916	0.18226	-0.27633	1.54916	0.547068	A	7	R-General function prediction only
Cthe_2487	XkdN-like protein	-0.1451	0.347137	0.680527	0.598295	-0.07067	-0.02493	0.760373	0.256913	-0.10646	-0.25498	1.01235	0.336607	A	7	R-General function prediction only
Cthe_2495	NHL repeat containing protein	-0.04855	-0.0431	0.629625	0.546537	-0.13434	-0.45013	-0.47922	-0.73633	0.347085	-0.03016	1.08521	0.292065	A	7	R-General function prediction only
Cthe_2497	hypothetical protein	-0.52675	-0.60508	0.000583	0.658449	-0.55887	-1.34779	-0.95042	-1.20763	0.6752	-0.01641	1.15063	0.23805	C	2	S-Hypothetical
Cthe_2498	N-acetylmuramoyl-L-alanine amidase family 2	-0.79076	-0.89734	0.039229	0.682185	-0.16954	-1.42009	-0.46452	-1.21004	0.75367	-0.39801	1.46476	0.004386	C	2	Y, V, Z, W, U, D, O, M, N, P, Q-Cellular Processes
Cthe_2499	hypothetical protein	-0.37499	-0.67904	0.05241	0.240771	0.002165	-0.79837	-0.70706	-1.02052	0.430237	-0.09409	1.03044	0.317083	C	2	S-Hypothetical
Cthe_2500	hypothetical protein	-0.82451	-0.67903	-1.20647	-0.75506	-0.14998	-0.06483	-0.08539	0.117583	-0.14252	-0.60178	-1.23991	-0.23726	E	1	S-Hypothetical
Cthe_2501	hypothetical protein	-1.49524	-0.92245	-1.37412	-0.89315	-0.07903	0.150108	0.293344	0.212866	-0.48623	-0.51878	-0.59803	-0.0607	G	1	S-Hypothetical
Cthe_2503	Cupin 2 conserved barrel domain protein	0.076951	-0.28243	0.314825	0.580462	-0.4871	-1.58064	-0.55752	-1.10169	0.674794	-0.03492	0.087862	-0.13053	C	2	G-Carbohydrate transport and metabolism
Cthe_2505	periplasmic binding protein/LacI transcriptional regulator	-1.02309	-0.3734	0.076065	0.609418	0.379654	0.232627	0.150511	0.397209	-0.44217	0.524475	1.4621	1.05455	E	7	A, K-Transcription, RNA processing and modification
Cthe_2510	protein of unknown function DUF368	0.812676	1.03924	0.760775	0.440246	0.147955	1.11458	-0.04057	0.321622	-0.05259	1.12059	0.912734	0.871828	F	8	S-Hypothetical
Cthe_2512	protein of unknown function DUF951	-0.20996	0.39376	0.4683	0.1827	0.313662	0.512215	0.941002	0.684457	-1.34079	-0.41932	0.235453	0.941048	A	9	S-Hypothetical
Cthe_2517	acetolactate synthase, small subunit	-0.28966	0.234486	0.32142	0.08173	0.161204	0.340783	0.398821	0.398912	-0.03705	0.167852	0.640735	1.20957	A	7	E-Amino acid transport and metabolism
Cthe_2518	ketol-acid reductoisomerase	-0.55961	0.133567	0.154769	0.262713	-0.2385	0.038051	0.091612	0.057651	0.087898	0.351769	0.620277	1.33251	A	7	E-Amino acid transport and metabolism
Cthe_2519	2-isopropylmalate synthase/homocitrate synthase family protein	-0.23671	0.381627	0.410383	0.43186	0.162225	0.588976	0.669437	0.594909	-0.2039	0.436259	0.646157	1.26644	A	7	E-Amino acid transport and metabolism
Cthe_2520	hypothetical protein	0.203469	0.269777	0.365364	0.312125	1.19645	1.4819	1.4426	1.45448	-0.26234	0.601724	0.512701	0.985151	C	8	S-Hypothetical
Cthe_2521	RNA polymerase sigma-I factor	1.18952	1.39966	1.57403	0.991848	1.63544	2.32836	1.79757	1.93582	0.121057	2.04615	1.30852	2.00016	D	8	A, K-Transcription, RNA processing and modification
Cthe_2522	hypothetical protein	1.12989	0.440887	1.4207	0.720618	1.09065	1.31528	1.64883	1.51235	0.313118	1.22801	0.929936	1.97924	D	8	S-Hypothetical
Cthe_2523	hypothetical protein	1.1833	1.154	1.08433	0.675133	1.14707	1.08383	0.848911	0.370306	0.121829	0.800729	-0.24667	-0.57206	F	6	S-Hypothetical
Cthe_2524	transcriptional regulator, Rrf2 family	2.89922	2.23195	1.992	0.369977	1.7276	0.980074	0.806975	0.161372	0.222725	1.08358	-0.29807	-0.71698	D	8	A, K-Transcription, RNA processing and modification
Cthe_2525	Glutamyl-tRNA reductase	3.79071	3.48659	3.61756	0.484416	1.12701	1.09807	0.3011	0.083315	0.741443	2.64885	-0.57418	-0.76657	D	6	H-Coenzyme metabolism
Cthe_2526	precorrin-6X reductase	3.14498	2.9729	3.00551	0.181427	0.339306	0.757469	-0.38003	-0.0993	0.737726	2.3968	-0.64484	-0.76164	E	6	H-Coenzyme metabolism
Cthe_2527	Porphobilinogen deaminase	3.02272	2.83044	2.36151	0.487344	0.12482	0.684054	-0.94194	0.013031	0.798123	2.21652	-1.08024	-0.94032	E	6	H-Coenzyme metabolism
Cthe_2528	uroporphyrin-III C-methyltransferase	2.72925	3.21052	2.73348	-0.4978	-0.05728	1.39759	-1.0618	-0.19946	0.542249	2.78478	-1.47567	-1.07394	D	6	H-Coenzyme metabolism
Cthe_2529	delta-aminolevulinic acid dehydratase	2.03298	2.50836	1.50484	-1.26905	-0.11886	1.09185	-1.57386	-0.92424	0.267514	2.24876	-2.06576	-1.94391	D	6	H-Coenzyme metabolism
Cthe_2530	glutamate-1-semialdehyde-2,1-aminomutase	1.59408	1.46328	0.991771	-1.82757	-0.1946	-0.1814	-1.79455	-1.97316	0.016401	0.99964	-2.11393	-3.11353	D	6	H-Coenzyme metabolism
Cthe_2531	sulfate ABC transporter, periplasmic sulfate-binding protein	-0.09227	0.246427	-0.63141	-2.27922	-1.8697	-3.19204	-3.58431	-3.99374	0.45787	1.0386	-1.48007	-2.38006	F	4	Y, V, Z, W, U, D, O, M, N, P, Q-Cellular Processes
Cthe_2532	sulfate ABC transporter, inner membrane subunit CysT	-0.48847	0.039213	-0.92151	-2.33174	-1.89561	-2.92092	-3.07329	-3.54863	0.181808	0.53633	-1.95444	-3.23437	D	4	Y, V, Z, W, U, D, O, M, N, P, Q-Cellular Processes
Cthe_2533	sulfate ABC transporter, inner membrane subunit CysW	-0.25487	0.098059	-0.96638	-2.28509	-1.7705	-2.82074	-3.29298	-3.45664	0.532156	0.85603	-2.061	-2.94765	D	4	Y, V, Z, W, U, D, O, M, N, P, Q-Cellular Processes
Cthe_2534	sulfate ABC transporter, ATPase subunit	0.001912	0.068234	-1.02441	-2.10493	-1.66967	-2.60295	-2.96088	-3.29679	0.676409	0.69431	-1.86796	-2.68299	D	4	Y, V, Z, W, U, D, O, M, N, P, Q-Cellular Processes
Cthe_2535	adenylylsulfate reductase, thioredoxin dependent	0.000905	0.044409	-1.29562	-2.59606	-1.53984	-2.85638	-3.26955	-3.45366	0.507448	0.158777	-2.33216	-2.7831	D	4	E-Amino acid transport and metabolism
Cthe_2536	phosphoadenosine phosphosulfate reductase	0.677788	0.538294	-0.69248	-1.61293	-1.57989	-2.48405	-2.87797	-3.17019	0.715427	0.602792	-1.83576	-1.91002	D	4	E-Amino acid transport and metabolism
Cthe_2537	sulfate adenylyltransferase, large subunit	0.685848	0.351392	-0.90697	-2.439	-1.24479	-2.37466	-2.90457	-3.12224	-0.26317	0.095034	-2.07521	-2.77162	D	4	Y, V, Z, W, U, D, O, M, N, P, Q-Cellular Processes
Cthe_2538	thiamine biosynthesis protein ThiS	1.51398	0.587358	-0.47593	-1.94859	-1.36435	-2.43689	-3.10849	-3.37198	0.131373	0.232282	-1.78166	-2.1261	F	4	S-Hypothetical
Cthe_2539	UBA/THIF-type NAD/FAD binding protein	0.53557	0.749267	-0.41558	-2.28439	-0.95869	-1.97855	-2.45634	-2.91036	-0.23411	0.274568	-1.92671	-2.54104	D	4	H-Coenzyme metabolism
Cthe_2540	Mov34/MPN/PAD-1 family protein	0.913946	0.777033	-0.27203	-1.80891	-1.32021	-2.17122	-2.65482	-3.00003	-0.42777	-0.05365	-2.0076	-2.56666	D	4	R-General function prediction only
Cthe_2541	nitrite and sulphite reductase 4Fe-4S region	0.845272	0.352153	-0.78197	-2.95054	-0.81605	-2.17804	-2.97524	-3.37972	-0.84151	-0.40813	-2.67253	-3.50035	D	4	C-Energy production and conversion
Cthe_2542	SirA-like domain-containing protein	1.13278	0.530837	0.212435	-1.91363	-0.58737	-1.90884	-2.16103	-2.96066	-0.11546	-0.33615	-1.69166	-2.43931	D	4	R-General function prediction only
Cthe_2543	Lipoprotein LpqB, GerMN domain	0.148616	0.151236	0.473585	-0.79897	-0.06773	-0.42871	-0.42961	-0.65373	-0.43244	0.148045	-0.45926	-1.20847	A	5	R-General function prediction only
Cthe_2545	hypothetical protein	-0.20209	-0.40049	0.037375	-0.12579	0.064415	-0.63311	-0.28644	-0.61791	0.400751	-0.33488	-0.79104	-2.5053	A	3	S-Hypothetical
Cthe_2548	alpha-L-arabinofuranosidase domain protein	0.84864	1.01794	0.964554	1.0347	1.02173	0.918805	0.860668	0.816664	0.596991	0.806121	0.845771	0.470794	F	8	G-Carbohydrate transport and metabolism
Cthe_2549	Dockerin type 1 protein	1.41553	1.55519	1.34512	0.833686	1.14328	1.80719	0.842795	0.899972	0.64173	1.48233	0.383804	0.261203	D	8	R-General function prediction only
Cthe_2551	Radical SAM domain protein	0.751601	1.06964	1.31435	0.796089	0.181005	1.12275	0.494406	0.492627	-0.01507	0.770299	-0.03232	-0.30488	F	8	R-General function prediction only
Cthe_2552	Radical SAM domain protein	0.774805	0.85201	1.31631	0.647624	0.348853	1.33214	0.701092	0.611222	0.162809	1.18332	0.353867	-0.03893	D	8	R-General function prediction only
Cthe_2553	Radical SAM domain protein	0.601706	0.51699	1.13344	0.640264	0.322702	1.25809	0.68519	0.866753	-0.12504	1.12991	0.700836	0.102481	F	8	R-General function prediction only
Cthe_2554	glycosyl transferase group 1	0.552451	0.821968	1.16056	0.46984	0.115808	0.927987	0.685962	0.514953	-0.12353	0.787711	0.691972	-0.09209	G	8	Y, V, Z, W, U, D, O, M, N, P, Q-Cellular Processes
Cthe_2555	methyltransferase FkbM family	0.409873	0.507423	0.679125	0.179172	0.505107	1.27993	0.62196	0.802587	-0.21038	0.749114	0.342909	-0.02395	C	9	R-General function prediction only
Cthe_2556	Radical SAM domain protein	0.310171	0.530028	1.06837	0.694411	0.699647	1.47205	0.998607	1.09355	-0.7877	1.74677	1.10741	0.60731	D	8	R-General function prediction only
Cthe_2557	glycosyl transferase family 2	-0.13047	0.056642	0.028714	0.308167	0.773214	0.825329	1.01833	0.887994	-0.36028	1.09401	1.48177	0.653987	B	8	R-General function prediction only
Cthe_2559	DegT/DnrJ/EryC1/StrS aminotransferase	0.50289	1.21272	1.36307	1.38344	-0.18102	-0.0192	-0.13955	-0.07332	-0.12054	0.9073	0.485575	0.314547	G	8	Y, V, Z, W, U, D, O, M, N, P, Q-Cellular Processes
Cthe_2561	CDP-glucose 4,6-dehydratase	1.89359	2.17302	2.50938	1.92593	0.549008	1.28794	0.17792	0.635448	0.422974	1.82038	0.038405	0.099723	F	8	Y, V, Z, W, U, D, O, M, N, P, Q-Cellular Processes
Cthe_2562	glucose-1-phosphate cytidylyltransferase	2.28845	2.18068	2.88839	2.39957	1.14761	1.8599	0.267288	1.04147	0.702789	2.20871	0.326755	0.568306	D	8	Y, V, Z, W, U, D, O, M, N, P, Q-Cellular Processes
Cthe_2563	hypothetical protein	1.17166	1.5071	1.86881	1.63616	1.21205	1.25855	0.697099	0.690448	0.162799	1.38889	0.514906	0.629592	D	8	S-Hypothetical
Cthe_2568	hypothetical protein	-0.14178	-0.40176	0.067843	0.298104	-0.38364	-1.29145	-0.32824	-0.75105	0.249622	-1.04629	-0.59845	-1.00843	C	2	S-Hypothetical
Cthe_2582	dihydroneopterin aldolase	-0.39108	0.840037	0.470919	-0.06822	-0.42139	0.552038	1.20108	0.578887	-0.54485	0.386952	0.199213	0.914833	C	9	H-Coenzyme metabolism
Cthe_2590	Glycoside hydrolase, family 10 / Carbohydrate-binding, CenC-like / Dockerin type 1	-2.52645	-1.8508	-1.45945	-0.62562	-1.46852	-2.62517	-1.18344	-1.40157	-0.58704	-2.15158	-0.89326	-1.62276	D	3	G-Carbohydrate transport and metabolism
Cthe_2591	hypothetical protein	-1.05621	-0.90073	-0.93162	-0.61933	-0.45921	-0.95291	-0.53406	-0.55625	0.3325	-0.22907	0.10486	0.061696	G	1	S-Hypothetical
Cthe_2592	hypothetical protein	-1.04989	-0.86397	-0.5083	-0.62435	-0.37144	-0.11746	-0.11615	0.167942	0.027183	-0.45048	-1.03384	-0.59048	G	1	S-Hypothetical
Cthe_2594	zinc/iron permease	0.897916	1.08322	0.700204	0.26383	-0.18692	-0.09789	0.338477	0.126667	0.259245	-0.27399	-0.42399	-0.02671	G	6	Y, V, Z, W, U, D, O, M, N, P, Q-Cellular Processes
Cthe_2601	UDP-N-acetylglucosamine 2-epimerase	1.27342	0.251046	0.087678	-0.22526	0.062636	0.09062	0.085706	0.218095	-0.04947	-0.59933	-0.8889	-0.90509	G	5	Y, V, Z, W, U, D, O, M, N, P, Q-Cellular Processes
Cthe_2611	S-layer domain-containing protein	0.918247	0.85469	1.31405	0.551717	0.399235	1.30297	0.906308	0.570103	-0.76241	-0.09499	-0.68254	-0.57219	F	9	R-General function prediction only
Cthe_2612	fibronectin type III domain protein	1.02307	1.25634	1.85667	0.792031	-0.15735	0.655557	0.45307	0.348535	0.048753	0.127458	-0.25624	-0.43012	G	6	R-General function prediction only
Cthe_2613	S-layer domain-containing protein	0.742303	1.00001	0.896812	0.740234	-0.04315	0.22672	0.173533	0.209483	0.005805	0.067547	-0.30629	-0.7897	G	6	R-General function prediction only
Cthe_2618	sporulation transcriptional regulator SpoIIID	-0.40104	-0.95489	-0.32701	-0.07717	-0.10795	0.276618	0.47263	1.0704	-0.04236	0.30925	-0.02377	0.477518	C	9	R-General function prediction only
Cthe_2619	cell shape determining protein, MreB/Mrl family	-0.11626	0.400083	0.254781	0.359032	0.1404	0.516324	0.047797	0.108086	0.129304	1.06737	1.21662	1.1291	A	8	Y, V, Z, W, U, D, O, M, N, P, Q-Cellular Processes
Cthe_2620	fagellar hook-basal body protein	1.35122	1.15375	1.06837	0.515808	0.914007	1.25788	0.379755	0.578041	0.649436	1.61279	1.26252	1.02835	D	8	Y, V, Z, W, U, D, O, M, N, P, Q-Cellular Processes
Cthe_2621	fagellar hook-basal body protein	0.68696	0.553244	0.32223	0.064892	0.493772	0.778112	0.079926	0.125125	0.787592	1.12093	1.48523	1.1303	A	8	Y, V, Z, W, U, D, O, M, N, P, Q-Cellular Processes
Cthe_2625	(3R)-hydroxymyristoyl-[acyl-carrier-protein] dehydratase	-1.19302	-1.09952	-0.95841	-0.27637	0.068783	-0.78898	-0.39245	-0.77199	0.078577	-0.66966	0.612694	-0.43211	G	1	I-Lipid metabolism
Cthe_2626	UDP-N-acetylmuramate--L-alanine ligase	-0.13392	0.074272	0.046729	0.328914	-0.09009	-0.00176	-0.20172	-0.17575	0.29379	0.957667	1.25036	0.848028	A	7	Y, V, Z, W, U, D, O, M, N, P, Q-Cellular Processes
Cthe_2627	pur operon repressor	0.001527	0.685114	0.494209	0.388343	-0.32988	0.648147	0.25503	-0.21124	0.02604	1.28059	1.47083	1.0544	A	8	F-Nucleotide transport and metabolism
Cthe_2628	septation protein spoVG	-0.79197	0.188009	0.160493	0.393288	-0.06266	-0.26849	0.010176	0.128999	-1.05271	1.33641	1.71085	1.22444	A	7	Y, V, Z, W, U, D, O, M, N, P, Q-Cellular Processes
Cthe_2634	helix-turn-helix domain-containing protein AraC type	1.10061	1.46498	0.934166	0.778766	0.834522	1.14615	0.342915	0.660017	0.010646	1.49085	0.441614	0.469627	F	8	A, K-Transcription, RNA processing and modification
Cthe_2635	pyridoxamine 5'-phosphate oxidase-related FMN-binding	0.940228	1.1557	1.07195	0.975543	0.296242	0.170151	-0.05963	-0.23094	0.699246	0.919762	0.56214	-0.15738	G	8	R-General function prediction only
Cthe_2640	UDP-N-acetyl-D-glucosamine 2-epimerase, UDP-hydrolysing	-0.37979	-0.47383	0.445667	0.285846	0.252849	-0.10601	1.08138	0.312373	0.500398	0.54941	1.0074	-0.0059	C	7	Y, V, Z, W, U, D, O, M, N, P, Q-Cellular Processes
Cthe_2657	histone family protein DNA-binding protein	0.178151	0.797814	0.133779	0.053302	0.018789	0.536538	0.467929	0.679135	-0.19791	1.15306	1.45769	1.18374	A	8	B, L-Chromatin structure and dynamics, DNA replication, recombination and repair
Cthe_2661	Septum formation initiator	-0.06709	0.436765	0.165241	0.13526	-0.34232	0.223679	-0.04238	0.523652	-0.67014	1.01433	0.863779	0.853518	A	7	R-General function prediction only
Cthe_2662	RNA binding S1 domain protein	-0.0153	0.256295	0.469794	0.63164	0.495514	-0.09543	-0.15439	0.187073	-0.9874	0.578149	1.20002	0.435242	A	7	J-Translation, ribosomal structure and biogenesis
Cthe_2663	chemotaxis sensory transducer	1.09235	0.468132	0.822253	0.559498	-0.37373	-1.25718	-0.92039	-0.86767	0.83292	0.244923	-0.25644	-0.59979	F	5	Y, V, Z, W, U, D, O, M, N, P, Q-Cellular Processes
Cthe_2665	Zn-finger containing protein	-0.72731	-0.6713	-0.36332	0.371019	-0.01523	-1.14955	-0.7333	-0.65354	0.717784	-0.14196	0.332636	-0.90263	C	2	R-General function prediction only
Cthe_2666	ATPase, P-type (transporting), HAD superfamily, subfamily IC	-1.56168	-1.00692	-0.69828	0.762663	-0.70103	-1.98497	-0.85261	-0.81987	0.080456	-0.41396	0.846425	-0.18128	F	1	Y, V, Z, W, U, D, O, M, N, P, Q-Cellular Processes
Cthe_2667	regulatory protein TetR	-1.33746	-0.97117	-0.66769	-0.45929	-0.70112	-0.72401	-0.71563	-0.58988	-0.37331	-0.17068	0.142476	-0.23915	G	1	R-General function prediction only
Cthe_2668	transglutaminase domain-containing protein	0.301184	0.567464	0.236668	0.482374	-0.40438	-0.44405	-0.14569	-0.06261	0.018842	-0.59483	-1.81748	-0.29303	A	5	R-General function prediction only
Cthe_2669	transglutaminase domain-containing protein	0.412188	0.219682	0.073643	0.369136	-0.21397	-0.41193	-0.48789	-0.33137	0.124361	-0.31677	-1.79539	-0.70928	A	5	R-General function prediction only
Cthe_2670	hypothetical protein	0.069813	0.312015	0.155341	0.129567	-0.27494	-0.52271	-0.32242	-0.42663	-0.00711	-0.75709	-1.92937	-1.02736	A	5	S-Hypothetical
Cthe_2675	hypothetical protein	0.548479	0.6576	0.563234	0.329695	1.02144	1.48957	1.52285	1.91074	-0.27064	1.08236	0.598164	1.0039	C	8	S-Hypothetical
Cthe_2676	GumN family protein	-0.87345	-1.05574	-0.57373	-0.09188	1.84544	1.78076	1.13265	1.27137	0.156838	0.87164	1.50136	1.19762	D	10	S-Hypothetical
Cthe_2677	ATP-binding region ATPase domain protein	-0.66498	-0.5472	-0.72156	-0.76906	0.053003	0.432978	1.0437	0.849503	0.316168	0.249342	1.04851	0.339008	C	9	T-Signal transduction mechanisms
Cthe_2680	peptidase S41	-1.13949	-1.29048	-1.09551	-0.5613	-0.60341	-1.3249	-0.42829	-0.47066	0.374915	-0.72949	-0.13732	0.142846	F	1	Y, V, Z, W, U, D, O, M, N, P, Q-Cellular Processes
Cthe_2687	thioesterase superfamily protein	-1.02171	-0.16792	0.075341	0.194644	-0.1304	0.021208	-0.06493	-0.17528	-0.19939	-0.54036	-0.21645	-0.67039	G	5	I-Lipid metabolism
Cthe_2688	stage V sporulation protein B	-0.26992	-0.16248	-0.00938	0.056782	-0.42325	-0.1371	-0.13554	0.054938	-0.01759	-0.58155	-1.12373	-0.68637	A	5	R-General function prediction only
Cthe_2690	UbiA prenyltransferase	0.207034	0.657657	0.132867	0.357803	-1.112	-0.71001	-0.07908	0.48956	-0.25123	0.17994	0.458531	1.06813	B	7	H-Coenzyme metabolism
Cthe_2697	Alanine racemase	1.03417	1.02006	0.83998	0.776605	0.04121	-0.30914	-0.00736	-0.20606	0.295418	0.129779	0.128706	0.392825	G	6	Y, V, Z, W, U, D, O, M, N, P, Q-Cellular Processes
Cthe_2698	CopG-like domain-containing protein DNA-binding	-0.43746	0.732524	0.032935	1.2177	0.049423	-0.51847	0.351752	0.056267	-0.21969	0.120828	-0.00027	0.260836	G	5	R-General function prediction only
Cthe_2702	polysaccharide pyruvyl transferase CsaB	0.730947	0.977155	0.684459	0.468173	0.490319	1.59934	0.108994	0.60143	0.357567	1.92723	1.05122	1.09063	B	8	S-Hypothetical
Cthe_2712	Colicin V production protein	-1.145	-0.68924	-0.775	-0.70161	-0.115	-0.15674	-0.22269	0.086491	-0.36307	-0.39121	0.271928	0.245481	G	1	R-General function prediction only
Cthe_2719	transcription termination/antitermination factor NusG	1.02804	1.01931	0.493359	0.335312	-0.12275	-0.03567	-0.0726	-0.27551	0.230949	-0.00699	-0.55763	0.016596	G	6	A, K-Transcription, RNA processing and modification
Cthe_2722	50S ribosomal protein L10	1.01852	1.42585	0.854138	0.735562	0.09632	0.45692	0.296602	0.377237	-0.03438	0.560807	-0.16884	0.505852	G	8	J-Translation, ribosomal structure and biogenesis
Cthe_2723	ribosomal protein L7/L12	0.934711	1.47418	1.16944	0.945817	0.479231	0.92279	0.932066	0.564368	0.130173	1.07286	0.602166	0.398715	E	8	J-Translation, ribosomal structure and biogenesis
Cthe_2724	DNA-directed RNA polymerase, beta subunit	1.30671	1.11834	1.00756	0.418604	-0.15044	0.264102	0.15153	0.002033	-0.05643	-0.16324	-0.36011	-0.09849	G	6	A, K-Transcription, RNA processing and modification
Cthe_2725	DNA-directed RNA polymerase subunit beta'	1.58639	1.48696	0.898652	0.620856	-0.18918	0.028124	-0.0089	-0.22898	-0.0431	-0.44955	-0.42164	0.103634	G	6	A, K-Transcription, RNA processing and modification
Cthe_2726	ribosomal protein L7Ae/L30e/S12e/Gadd45	1.42911	1.08298	0.744397	0.510627	0.121084	0.529225	0.387458	0.085916	0.181963	0.029805	-0.34075	0.118223	G	6	J-Translation, ribosomal structure and biogenesis
Cthe_2729	translation elongation factor G	0.736814	1.15736	0.317662	0.43212	-0.33362	-0.25467	-0.2472	-0.3183	0.248551	0.043533	-0.22078	0.049174	G	6	J-Translation, ribosomal structure and biogenesis
Cthe_2730	translation elongation factor Tu	0.706852	1.36818	0.763103	0.496532	0.048055	0.026792	-0.14103	-0.0937	0.044857	-0.00955	-0.56878	-0.23061	G	6	J-Translation, ribosomal structure and biogenesis
Cthe_2734	VanW family protein	-1.07434	-1.32144	-0.39206	-0.2156	-0.87129	-1.51306	-0.29393	-0.35873	-0.5111	-0.87211	-0.32271	-0.20972	F	1	Y, V, Z, W, U, D, O, M, N, P, Q-Cellular Processes
Cthe_2742	ATP-dependent protease LonB	0.911145	1.35779	1.41715	0.94595	-0.43001	-0.01526	-0.36473	-0.41083	-0.14876	0.441178	-0.67248	-0.62712	G	6	Y, V, Z, W, U, D, O, M, N, P, Q-Cellular Processes
Cthe_2744	Lytic transglycosylase catalytic	1.01311	0.871917	1.61979	0.662412	0.732834	0.758203	-0.14274	-0.07794	0.10784	1.37453	0.361241	-0.31992	E	8	Y, V, Z, W, U, D, O, M, N, P, Q-Cellular Processes
Cthe_2750	IstB domain protein ATP-binding protein	0.565197	0.507548	0.25418	0.331975	0.921646	1.12465	0.524591	0.570075	0.182435	0.310296	-0.86265	-0.65677	C	9	B, L-Chromatin structure and dynamics, DNA replication, recombination and repair
Cthe_2751	hypothetical protein	0.573372	0.587929	-0.0612	0.150657	0.541847	1.041	0.584692	0.858725	0.168353	0.569147	-0.90909	-0.4592	C	9	S-Hypothetical
Cthe_2752	beta-lactamase domain protein	-0.02418	-0.41205	0.088564	-0.12517	-0.17271	-0.28807	-0.20103	-0.17347	-0.24821	-0.71294	-0.76092	-1.34282	A	5	R-General function prediction only
Cthe_2760	glycoside hydrolase family 9	-1.48185	-1.02888	-0.79245	-0.1183	-0.83638	-1.35391	-0.61571	-0.49532	-0.18012	-0.94274	0.083156	-0.68297	F	1	R-General function prediction only
Cthe_2761	glycoside hydrolase family 9	-1.46085	-1.12108	-0.96886	-0.40987	-0.66995	-1.32836	-0.29621	-0.49258	-0.07408	-0.80869	0.171701	-0.22537	F	1	R-General function prediction only
Cthe_2764	TROVE domain-containing protein	-1.24027	-0.99323	-0.72982	-0.46997	0.062804	0.148746	0.288554	0.301802	-0.19771	-0.12973	0.803762	-0.18004	G	1	R-General function prediction only
Cthe_2775	cyclic nucleotide-binding	-0.58531	-1.00133	-0.92538	-0.63618	-0.27388	-0.18058	-0.75568	-0.20907	-0.3837	-0.13015	0.201732	-0.01513	G	1	T-Signal transduction mechanisms
Cthe_2780	Domain of unknown function DUF1801	0.4195	0.183698	-0.0135	0.01049	0.404472	0.064118	-0.10558	0.08529	0.173059	-0.6663	-1.31149	-1.06513	A	5	S-Hypothetical
Cthe_2781	hypothetical protein	0.67051	0.648629	0.308701	0.331832	-0.00178	-0.06283	-0.33943	-0.21742	0.393261	-0.20067	-1.06113	-0.7966	A	5	S-Hypothetical
Cthe_2782	S-layer domain-containing protein	0.521129	-0.03834	0.274475	0.125703	-0.5083	-0.60525	-0.97148	-0.74458	0.164268	-0.85527	-1.57743	-1.44314	A	3	R-General function prediction only
Cthe_2784	cobalamin B12-binding domain protein	0.363827	-1.02956	0.566916	-3.42969	0.434291	-1.49168	-1.16421	-1.56135	0.671289	-0.25404	-1.1587	-2.5782	D	5	R-General function prediction only
Cthe_2785	methyltransferase MtaA/CmuA family	1.05084	-0.46582	0.99846	-2.81745	0.434022	-1.47202	-1.25031	-1.77981	1.14875	0.020299	-0.60667	-2.01419	D	5	H-Coenzyme metabolism
Cthe_2786	methyltransferase MtaA/CmuA family	0.436093	-0.40516	0.644305	-2.60403	0.412074	-0.8386	-0.84431	-1.3844	0.275651	-0.0252	-0.69893	-2.03865	D	5	H-Coenzyme metabolism
Cthe_2787	ferredoxin	0.358384	-0.41831	0.275318	-2.30688	0.358748	-0.73558	-0.89523	-1.43155	0.127716	-0.18901	-0.7556	-2.32357	D	5	R-General function prediction only
Cthe_2788	protein of unknown function DUF1847	-0.08608	-0.38704	-0.13099	-1.99386	-0.17668	0.080517	-0.39956	-0.61933	-0.38266	-0.09626	-0.67369	-1.6416	E	5	R-General function prediction only
Cthe_2789	ABC-type transporter, periplasmic subunit family 3	-0.16353	-0.43874	0.116036	-1.27744	0.0393	-0.45659	-0.38818	-1.10385	-0.14314	-0.13916	-0.20185	-1.70986	D	5	Y, V, Z, W, U, D, O, M, N, P, Q-Cellular Processes
Cthe_2790	ABC transporter related	-0.00284	-0.05682	0.364486	-0.83356	-0.01903	-0.01979	-0.42878	-0.81304	-0.14721	-0.07401	-0.22119	-1.00453	A	5	Y, V, Z, W, U, D, O, M, N, P, Q-Cellular Processes
Cthe_2791	ABC-type transporter, integral membrane subunit	0.170116	-0.08573	0.364135	-0.98678	-0.03409	-0.25647	-0.71865	-1.04466	-0.06259	0.062222	-0.34443	-1.30631	B	5	Y, V, Z, W, U, D, O, M, N, P, Q-Cellular Processes
Cthe_2792	AMP-dependent synthetase and ligase	-0.15131	-0.51231	0.2036	-1.04676	0.318469	-0.18497	-0.53692	-0.85272	-0.2629	-0.34249	-0.26016	-1.95149	E	5	H-Coenzyme metabolism
Cthe_2793	aminotransferase class I and II	-0.01699	-0.11276	0.305909	-0.51236	-0.11092	-0.30442	-0.79186	-0.97991	-0.17231	0.000918	-0.2543	-1.64625	A	5	E-Amino acid transport and metabolism
Cthe_2794	pyruvate/ketoisovalerate oxidoreductase, gamma subunit	-0.18199	-0.28766	0.286772	-0.78353	0.219772	0.037468	-0.50186	-0.70273	-0.41145	-0.16829	-0.41326	-1.90382	A	5	C-Energy production and conversion
Cthe_2795	pyruvate ferredoxin/flavodoxin oxidoreductase, delta subunit	-0.07961	-0.00564	0.224463	-0.53469	0.163415	-0.01022	-0.4545	-0.85493	-0.17024	0.014152	-0.31986	-1.75169	A	5	C-Energy production and conversion
Cthe_2796	pyruvate flavodoxin/ferredoxin oxidoreductase domain protein	0.25355	-0.04618	0.395148	-0.86835	-0.00992	-0.20204	-0.87843	-1.1341	-0.31821	-0.21515	-0.67018	-1.83287	B	5	C-Energy production and conversion
Cthe_2797	thiamine pyrophosphate TPP-binding domain-containing protein	0.389275	0.054013	-0.24846	-0.63468	-0.34634	-0.54217	-0.49487	-0.62888	-0.35264	-0.20935	-0.80139	-1.10281	A	2	C-Energy production and conversion
Cthe_2800	aminotransferase class I and II	1.23997	1.04694	0.403554	-0.44744	-0.66365	-0.79539	-0.86231	-1.19626	0.033562	-0.03449	-0.77745	-1.31248	D	5	E-Amino acid transport and metabolism
Cthe_2801	carbon-monoxide dehydrogenase, catalytic subunit	1.09472	1.13026	-0.43083	-1.77156	-1.10694	-1.23154	-2.19961	-2.13736	-0.37426	0.023911	-1.83749	-2.37298	D	4	C-Energy production and conversion
Cthe_2802	ABC-type transporter, periplasmic subunit family 3	1.2318	1.34265	-0.29143	-2.01003	-1.70025	-1.87414	-2.95538	-3.27263	-0.27866	-0.23649	-2.53394	-2.62616	D	4	Y, V, Z, W, U, D, O, M, N, P, Q-Cellular Processes
Cthe_2803	ABC-type transporter, integral membrane subunit	1.09813	1.07596	-0.3199	-1.36699	-1.08651	-1.15434	-2.11082	-2.27234	0.327947	0.26195	-1.80779	-2.26933	D	4	Y, V, Z, W, U, D, O, M, N, P, Q-Cellular Processes
Cthe_2804	ABC transporter related	0.783957	0.792018	-0.31131	-1.66106	-1.1738	-1.85194	-2.54945	-2.76947	0.097523	-0.1734	-1.82938	-2.75443	D	4	Y, V, Z, W, U, D, O, M, N, P, Q-Cellular Processes
Cthe_2805	Carbohydrate-binding CenC domain protein	-0.51104	-0.46854	-0.78575	-1.21565	-0.26437	-0.89561	-0.56426	-0.47941	0.296132	-0.63097	-1.53658	-1.77978	E	5	R-General function prediction only
Cthe_2806	hypothetical protein	-1.37262	-1.35308	-1.04495	-0.30494	-0.78395	-1.68194	-0.35072	-0.50633	0.487008	-1.17643	-0.853	-1.63619	F	3	S-Hypothetical
Cthe_2807	glycoside hydrolase family 5	-2.10875	-1.66016	-1.58042	-1.00248	-0.80892	-0.982	-0.62245	-0.16732	-0.32416	-1.52874	-0.99321	-1.4427	E	3	G-Carbohydrate transport and metabolism
Cthe_2808	regulatory protein LacI	-1.80341	-1.95281	-1.31504	-0.70368	-0.90594	-1.66049	-0.82604	-0.60895	0.137081	-1.79795	-0.7038	-0.91269	D	3	A, K-Transcription, RNA processing and modification
Cthe_2809	glycoside hydrolase family 16	-1.51498	-1.3052	-0.57246	-0.15133	-0.56007	-0.92002	-0.24111	-0.21418	-0.62135	-1.62212	-0.22233	-0.63774	E	1	G-Carbohydrate transport and metabolism
Cthe_2810	Na/Pi-cotransporter II-related protein	-0.19008	-0.09024	-0.03779	0.417112	0.035818	-0.09166	-0.10209	0.076806	-0.45324	1.3558	2.09338	1.46179	A	7	Y, V, Z, W, U, D, O, M, N, P, Q-Cellular Processes
Cthe_2811	Glycoside hydrolase, family 26; Dockerin type 1	-1.32813	-0.2199	-0.47108	0.081716	0.249583	0.322744	-0.13045	-0.17632	0.301004	0.868843	1.06244	0.021615	E	1	G-Carbohydrate transport and metabolism
Cthe_2812	glycoside hydrolase family 9	-1.30378	-0.9523	-0.80697	0.008032	0.811237	0.955962	0.294785	0.855576	0.267286	-0.24506	0.481568	-0.00444	G	9	R-General function prediction only
Cthe_2817	CheW domain protein	-0.3444	-0.63073	-0.67845	-0.41291	-0.52072	-1.1291	-0.4161	-0.3711	-0.10005	0.007296	0.689844	0.434444	C	1	Y, V, Z, W, U, D, O, M, N, P, Q-Cellular Processes
Cthe_2818	CheW domain protein	-0.6972	-1.01868	-0.66716	-0.36794	-0.63244	-1.47475	-0.00707	-0.63796	0.19278	-0.7764	0.957266	0.074837	F	2	Y, V, Z, W, U, D, O, M, N, P, Q-Cellular Processes
Cthe_2819	chemotaxis sensory transducer	-0.48756	-1.03113	-0.27159	0.311299	-0.63171	-1.62712	-0.11562	-0.40163	-0.40096	-0.70141	1.29002	0.831547	F	2	Y, V, Z, W, U, D, O, M, N, P, Q-Cellular Processes
Cthe_2823	hypothetical protein	-0.82953	-0.85192	-0.68953	-0.12475	-0.46998	-0.80337	-0.9267	-0.38826	0.097357	-1.40029	-1.0761	-1.18092	A	3	S-Hypothetical
Cthe_2824	hypothetical protein	-0.63739	-1.05331	-0.14078	0.373674	-0.33505	-1.40808	-0.67774	-0.97564	0.145176	-1.11004	0.262461	0.101978	F	1	S-Hypothetical
Cthe_2829	transposase mutator type	0.178712	0.024365	0.201074	0.502892	0.025133	-0.75698	-0.65157	-0.62662	0.273762	-0.24482	-0.52924	-1.07892	A	5	B, L-Chromatin structure and dynamics, DNA replication, recombination and repair
Cthe_2832	transposase mutator type	0.279843	0.096179	0.249329	0.57771	-0.08742	-0.88668	-0.68266	-0.68761	0.094936	-0.47425	-1.01304	-1.41066	A	5	B, L-Chromatin structure and dynamics, DNA replication, recombination and repair
Cthe_2834	Hedgehog/intein hint domain protein	0.204382	-0.36304	-0.69306	-0.63301	-0.08415	-0.05498	-0.54314	0.167521	0.150733	-1.02578	-1.02817	-0.05465	A	5	R-General function prediction only
Cthe_2836	hypothetical protein	-1.77947	-1.04597	-1.44433	-0.4506	-1.31973	-2.0317	-0.95512	-1.37865	-0.25935	-3.46422	-0.96407	-1.99369	D	3	S-Hypothetical
Cthe_2837	prophage Lp4 protein 7	-0.77316	-0.62569	-0.0972	0.336967	-0.69731	-1.33863	-0.49715	-0.93159	0.10356	-1.68981	-0.19405	-0.53906	B	2	S-Hypothetical
Cthe_2838	Hedgehog/intein hint domain protein	-1.00874	-1.47602	-0.9338	-0.83162	-0.50079	-0.89164	-0.65565	-0.28069	0.628426	-0.58238	-0.52664	-0.19058	G	1	R-General function prediction only
Cthe_2843	hypothetical protein	-0.9315	-1.01053	-0.25718	-0.12804	-0.60045	-0.88921	-0.26112	-0.43787	-0.16157	-0.68589	0.137253	-0.41272	G	2	S-Hypothetical
Cthe_2844	Hedgehog/intein hint-like	-0.75154	-0.89362	-0.65236	-1.0977	-0.49565	-0.63539	-0.44857	-0.3812	-0.16814	-1.473	-1.11826	-0.96884	E	3	S-Hypothetical
Cthe_2845	hypothetical protein	-0.64	-0.52265	-1.11121	-1.13641	-0.56634	-0.26792	-0.73096	-0.10868	-0.23198	-0.87074	-0.71056	0.066539	G	1	S-Hypothetical
Cthe_2846	hypothetical protein	-1.29695	-0.89173	-0.52706	-0.05683	-1.23326	-1.40726	-1.08946	-0.9225	0.030044	-2.11042	-1.08109	-1.36288	D	3	S-Hypothetical
Cthe_2849	hypothetical protein	-0.42361	-0.52874	-0.04108	-0.18276	-0.04016	-0.10366	-0.11863	-0.20281	-1.66156	-2.89908	-2.2637	-0.7084	A	5	S-Hypothetical
Cthe_2850	transposase IS116/IS110/IS902 family protein	-0.37513	-1.0246	0.161697	0.179755	-0.05701	-1.06585	-0.31599	-0.89134	-1.31889	-3.2887	-1.78682	-1.5809	D	5	R-General function prediction only
Cthe_2852	hypothetical	-1.05553	-1.04635	-1.01818	-0.35541	-0.72525	-0.94378	-1.18667	-0.70395	0.070584	-1.82667	-1.46579	-1.71048	D	3	S-Hypothetical
Cthe_2853	prophage Lp4 protein 7	-0.47282	-0.67104	0.128167	0.246444	-0.19862	-1.031	-0.52992	-0.78304	-0.01279	-1.0994	-0.04058	-0.15392	C	2	S-Hypothetical
Cthe_2862	hypothetical protein	0.649458	0.529416	0.110572	-0.31563	0.387087	1.16312	0.597134	1.18297	-0.37798	0.089496	-0.87941	0.447134	C	9	S-Hypothetical
Cthe_2864	hypothetical protein	-1.3995	-0.88614	-0.73351	-0.01311	-1.08023	-1.60538	-0.30979	-0.89555	0.007848	-2.5968	0.133715	-1.43695	D	1	S-Hypothetical
Cthe_2865	phage/plasmid primase, P4 family	-0.39003	-0.77607	0.25382	0.188858	0.348037	-1.14929	-0.22564	-1.14643	0.394524	-0.69341	0.93484	0.228354	C	2	R-General function prediction only
Cthe_2867	hypothetical protein	-0.54433	-0.32485	0.385951	-0.28646	-0.3463	-0.43491	0.2229	-0.41428	-0.8835	-2.14839	-1.44157	-0.44202	A	5	S-Hypothetical
Cthe_2868	transposase IS116/IS110/IS902 family protein	-0.47059	-1.21525	0.315089	0.273149	0.044734	-0.93223	-0.16419	-0.69173	-1.16194	-2.70645	-1.38444	-1.33861	E	5	R-General function prediction only
Cthe_2870	protein of unknown function DUF21	-1.08781	-1.06118	-0.56167	0.062452	-1.39576	-2.04424	-1.06049	-0.62005	-0.83917	-1.71934	-0.68979	-0.41134	D	1	R-General function prediction only
Cthe_2871	TipAS antibiotic-recognition domain-containing protein	-1.70189	-1.53203	-0.96017	-0.06151	-1.85285	-2.66716	-1.55092	-1.19019	-1.31299	-2.29012	-0.97327	-0.72626	D	3	R-General function prediction only
Cthe_2872	glycoside hydrolase family 5	-0.91035	-0.91734	-0.41789	-0.26285	0.186325	-0.23909	0.197046	-0.12966	-0.1513	-0.14254	1.14291	0.878404	A	1	G-Carbohydrate transport and metabolism
Cthe_2873	hypothetical protein	-0.00212	0.421262	0.788644	0.782916	0.25955	1.09595	0.383057	0.706598	-0.00671	1.79073	1.80578	1.30042	B	8	S-Hypothetical
Cthe_2874	Phosphoenolpyruvate carboxykinase [GTP]	-1.12605	-1.19643	-0.96332	-0.82226	0.806251	0.832414	0.64521	0.23462	-0.23981	-0.0705	0.334247	0.444963	G	1	C-Energy production and conversion
Cthe_2876	ATP-dependent DNA helicase PcrA	1.79609	1.81223	1.43373	0.877292	0.682344	0.368542	0.402417	0.140076	-0.04485	-0.02229	-0.71367	0.073388	G	6	B, L-Chromatin structure and dynamics, DNA replication, recombination and repair
Cthe_2877	S-layer domain-containing protein	0.7892	0.619115	0.659893	0.10909	1.02687	1.32648	1.06055	0.797121	-0.53775	-0.54872	-1.00932	-0.4741	C	9	R-General function prediction only
Cthe_2879	Dockerin type 1 protein	-0.25044	0.193136	-0.10919	0.183997	0.179099	0.248551	-0.01653	0.289746	-0.4295	-0.63907	-1.03848	-0.20341	A	5	R-General function prediction only
Cthe_2880	ATP phosphoribosyltransferase regulatory subunit	1.01862	-0.13382	0.530666	-0.23113	0.94447	1.6123	0.026291	0.766543	-0.54579	1.48065	-0.25969	0.151571	F	9	E-Amino acid transport and metabolism
Cthe_2881	ATP phosphoribosyltransferase	1.0192	-0.00013	0.847567	0.199286	0.676609	1.06385	-0.18429	0.290942	-0.57187	0.629034	-0.35569	0.002987	F	9	E-Amino acid transport and metabolism
Cthe_2884	Imidazoleglycerol-phosphate dehydratase	-0.53226	0.399957	0.23916	0.340467	-0.24534	-0.20394	0.143176	-1.0747	-0.20357	-0.22527	0.47211	-0.41071	C	5	E-Amino acid transport and metabolism
Cthe_2885	Phosphoribosylaminoimidazole-succinocarboxamide synthase	0.035964	-0.00328	-0.22614	0.04925	-0.51256	-0.75	-0.51557	-1.15885	0.064932	-0.23644	0.227794	-0.19375	C	2	F-Nucleotide transport and metabolism
Cthe_2892	60 kDa chaperonin	-0.09627	-0.12828	-0.16744	-0.01925	-0.99936	-1.79302	-0.78604	-1.0256	-0.68892	-1.95799	-0.76251	-0.70474	B	2	Y, V, Z, W, U, D, O, M, N, P, Q-Cellular Processes
Cthe_2893	type IV pilus assembly PilZ	-0.22519	0.09407	-0.15967	-0.38838	-0.08783	0.36002	-0.00936	0.174497	-0.51572	-0.74367	-1.3569	-0.81235	A	5	S-Hypothetical
Cthe_2896	hypothetical protein	-0.29859	0.021559	-0.05668	-0.28271	0.722949	1.00813	1.04028	0.90161	-0.5335	0.097029	0.262234	0.771466	C	9	S-Hypothetical
Cthe_2902	30S ribosomal protein S10	1.56918	0.822784	0.826236	0.513235	0.293175	0.409327	0.211094	0.224057	0.428357	0.478622	-0.20789	0.086919	G	6	J-Translation, ribosomal structure and biogenesis
Cthe_2904	ribosomal protein L4/L1e	1.74218	1.23581	1.5715	0.787426	-0.07073	-0.04077	0.426179	0.054856	0.275428	0.060282	-0.00545	0.435861	G	6	J-Translation, ribosomal structure and biogenesis
Cthe_2905	Ribosomal protein L25/L23	1.40615	0.65392	0.858696	0.542463	0.1287	0.082672	0.368314	0.138629	0.37043	0.025169	0.07012	0.201154	G	6	J-Translation, ribosomal structure and biogenesis
Cthe_2906	ribosomal protein L2	1.29258	0.712632	1.09906	0.29729	-0.42838	-0.15405	0.040201	-0.14148	-0.15724	-0.05157	-0.12925	0.171703	G	6	J-Translation, ribosomal structure and biogenesis
Cthe_2907	ribosomal protein S19	2.28525	0.961277	1.2098	0.40605	-0.11076	0.136962	0.108165	0.070905	0.016802	0.108275	-0.31947	0.495613	G	6	J-Translation, ribosomal structure and biogenesis
Cthe_2908	ribosomal protein L22	2.09551	1.11648	1.17621	0.541685	-0.3383	-0.04933	-0.29024	-0.14072	-0.04792	0.224113	-0.2652	0.547864	G	6	J-Translation, ribosomal structure and biogenesis
Cthe_2909	ribosomal protein S3	2.07519	1.09651	1.08938	0.233073	-0.32677	-0.04107	-0.04257	-0.14238	0.067193	-0.06389	-0.26819	0.425748	G	6	J-Translation, ribosomal structure and biogenesis
Cthe_2910	50S ribosomal protein L16	3.0573	1.34918	1.61147	0.503376	0.123579	0.07269	0.16304	0.074769	0.336062	0.100479	-0.21668	0.587354	G	6	J-Translation, ribosomal structure and biogenesis
Cthe_2911	ribosomal protein L29	2.86028	1.28716	1.55777	0.394023	0.096025	0.345849	0.400254	0.318615	-0.51584	-0.16767	-0.46029	0.002208	G	6	J-Translation, ribosomal structure and biogenesis
Cthe_2912	30S ribosomal protein S17	2.18383	1.29218	1.26023	0.389825	-0.24841	0.071462	0.328419	-0.05099	-0.41258	-0.07826	-0.17947	0.037894	G	6	J-Translation, ribosomal structure and biogenesis
Cthe_2913	ribosomal protein L14	2.73836	1.47211	1.46265	0.482749	-0.18351	0.040131	-0.079	0.052663	-0.16409	-0.08241	-0.39332	0.176641	G	6	J-Translation, ribosomal structure and biogenesis
Cthe_2914	ribosomal protein L24	2.73291	1.62935	1.15184	0.209681	-0.12771	0.040172	-0.05186	-0.10305	0.352656	0.539061	-0.07819	0.479898	G	6	J-Translation, ribosomal structure and biogenesis
Cthe_2915	ribosomal protein L5	2.32252	1.37719	1.08594	0.306323	-0.15789	0.006899	-0.09985	-0.10212	0.12398	0.196434	-0.14713	0.094431	G	6	J-Translation, ribosomal structure and biogenesis
Cthe_2916	ribosomal protein S14	2.63519	1.76704	1.44614	0.567828	-0.17661	0.050555	-0.09003	-0.09177	0.11232	0.238474	-0.30969	0.079378	G	6	J-Translation, ribosomal structure and biogenesis
Cthe_2917	ribosomal protein S8	2.23084	1.65155	1.23716	0.167471	-0.22675	0.161128	0.004316	-0.11702	0.115068	0.192698	-0.14566	0.152906	G	6	J-Translation, ribosomal structure and biogenesis
Cthe_2918	ribosomal protein L6	1.6951	1.68984	1.06531	0.404789	-0.32707	-0.26984	-0.10123	-0.22391	0.243973	0.17029	-0.18238	-0.04375	G	6	J-Translation, ribosomal structure and biogenesis
Cthe_2919	ribosomal protein L18	1.45321	0.780728	0.354786	-0.0906	-0.14291	-0.12972	-0.10051	-0.19902	0.096123	0.002995	-0.15493	-0.36576	G	6	J-Translation, ribosomal structure and biogenesis
Cthe_2920	ribosomal protein S5	1.83971	1.61375	1.07437	0.660389	-0.28009	-0.09872	-0.13779	-0.21739	0.337318	0.303504	-0.26195	0.276126	G	6	J-Translation, ribosomal structure and biogenesis
Cthe_2921	ribosomal protein L30	2.08104	1.85235	1.25933	0.755199	-0.18561	0.044819	0.215708	-0.16006	0.33406	0.3633	-0.05555	0.38305	G	6	J-Translation, ribosomal structure and biogenesis
Cthe_2922	ribosomal protein L15	1.75588	2.08935	1.26337	0.622101	-0.41234	0.157362	0.176098	-0.21672	0.163172	0.563025	-0.08316	0.120132	G	6	J-Translation, ribosomal structure and biogenesis
Cthe_2923	preprotein translocase, SecY subunit	1.13132	1.78493	0.949728	0.495339	-0.47785	-0.18167	-0.11466	-0.22776	0.039056	0.108784	-0.23305	0.169443	G	6	Y, V, Z, W, U, D, O, M, N, P, Q-Cellular Processes
Cthe_2924	adenylate kinase	1.29272	1.38144	0.710959	0.287012	-0.21389	-0.01799	-0.01666	-0.10654	-0.10835	0.039512	-0.22628	-0.23738	G	6	F-Nucleotide transport and metabolism
Cthe_2925	methionine aminopeptidase, type I	1.75099	1.52444	0.918282	0.405372	-0.41027	-0.02642	-0.3024	-0.23723	0.116627	0.28632	-0.2039	0.307834	G	6	J-Translation, ribosomal structure and biogenesis
Cthe_2926	hypothetical protein	0.73024	1.25246	0.800043	0.483223	-0.30046	0.521729	0.443189	-0.04191	-0.90384	0.389047	-0.4007	-0.53259	G	6	S-Hypothetical
Cthe_2927	Translation initiation factor IF-1	2.24153	2.22731	2.06439	1.19676	-0.05092	0.100417	0.7252	-0.0819	-0.28395	-0.25297	-0.41429	-0.20095	G	6	J-Translation, ribosomal structure and biogenesis
Cthe_2929	30S ribosomal protein S13	1.51479	0.679429	0.900293	0.259248	0.323858	0.091442	0.599869	-0.06117	0.26779	-0.06313	0.188342	-0.32054	G	6	J-Translation, ribosomal structure and biogenesis
Cthe_2930	30S ribosomal protein S11	1.78251	0.936546	0.776013	0.260287	0.311761	0.304094	0.342299	0.178258	-0.0422	0.007511	-0.25957	-0.03408	G	6	J-Translation, ribosomal structure and biogenesis
Cthe_2931	ribosomal protein S4	2.07133	1.14885	0.955591	0.564476	0.314125	0.243533	0.46311	0.185949	0.373397	0.146364	-0.10534	0.373498	G	6	J-Translation, ribosomal structure and biogenesis
Cthe_2932	DNA-directed RNA polymerase, alpha subunit	1.30306	0.987435	0.705133	0.315897	-0.28778	-0.0044	-0.01211	-0.09372	-0.17616	0.174877	-0.39936	-0.07217	G	6	A, K-Transcription, RNA processing and modification
Cthe_2933	ribosomal protein L17	1.73805	1.76502	1.56603	0.899297	0.480505	0.698355	0.696827	0.26858	0.283563	0.410641	0.022891	0.298838	G	6	J-Translation, ribosomal structure and biogenesis
Cthe_2934	ABC transporter related	1.90433	1.89427	2.09193	1.4244	1.12637	1.24608	0.91558	0.925179	0.2111	0.505352	-0.98445	-0.24632	F	6	Y, V, Z, W, U, D, O, M, N, P, Q-Cellular Processes
Cthe_2935	methyltransferase small	1.43762	1.87461	1.8151	1.3192	0.907666	1.29138	0.250363	0.763971	0.282196	1.17924	-1.13785	-0.52657	F	6	J-Translation, ribosomal structure and biogenesis
Cthe_2939	tRNA pseudouridine synthase A	0.401084	0.065624	0.009413	0.042228	-0.9615	-1.4865	-0.83146	-1.13009	0.387719	-0.34669	0.163233	-0.70872	C	2	J-Translation, ribosomal structure and biogenesis
Cthe_2940	transcription factor CarD	-0.53747	-0.59243	-1.05034	-0.65962	-0.33192	-0.56748	-0.55098	-0.02037	-0.21527	-0.61182	-0.61026	-0.46286	G	1	A, K-Transcription, RNA processing and modification
Cthe_2944	ATP-binding region ATPase domain protein	1.14199	0.815647	0.793714	0.339997	0.268328	0.377732	0.239186	0.493217	0.433929	0.473762	0.230692	0.456325	G	6	T-Signal transduction mechanisms
Cthe_2947	prolyl-tRNA synthetase	-0.20415	-0.06439	-0.19975	0.187051	0.456798	0.387115	0.131302	0.371677	0.138265	0.283713	1.12627	0.61266	A	7	J-Translation, ribosomal structure and biogenesis
Cthe_2948	Sporulation uncharacterized protein YkwD	-0.69029	-1.06575	-0.23958	0.090655	-0.57211	-1.29054	-0.29798	-0.30417	0.175422	-0.15833	1.25065	0.36328	F	2	S-Hypothetical
Cthe_2950	Pectate lyase/Amb allergen	-1.18109	-1.75491	-1.26613	-0.25957	-0.6291	-1.69608	-1.02626	-1.00557	0.425832	-1.09971	0.15823	-0.93851	F	1	G-Carbohydrate transport and metabolism
Cthe_2954	integrase catalytic region	0.151246	-0.12734	0.07129	0.082456	0.26719	0.260716	0.074352	0.099828	0.505834	0.519111	1.21271	0.642854	A	7	R-General function prediction only
Cthe_2956	hypothetical protein	0.262488	0.581383	-0.2068	-0.27433	1.20127	2.18019	1.07297	1.09765	0.542087	1.86347	1.96073	1.60518	B	8	S-Hypothetical
Cthe_2957	hypothetical protein	0.611216	0.78162	-0.24937	-0.32634	1.08286	2.34487	0.968598	1.01922	0.528622	2.01288	1.5571	1.57151	B	8	S-Hypothetical
Cthe_2961	ABC-type transporter, periplasmic subunit	0.961645	0.837636	0.812985	1.29689	-1.26521	-2.06204	-1.86849	-1.93267	-0.39516	-0.78776	0.531717	0.450455	F	2	E-Amino acid transport and metabolism
Cthe_2962	oligopeptide/dipeptide ABC transporter, ATPase subunit	1.15761	1.18208	0.729386	1.30793	-1.86767	-3.03525	-2.15465	-2.83025	-0.24677	-1.27052	0.846795	0.354734	F	2	E-Amino acid transport and metabolism
Cthe_2963	oligopeptide/dipeptide ABC transporter, ATPase subunit	0.221418	0.559039	0.50402	1.27263	-1.95733	-3.32676	-2.1453	-2.59359	-0.44264	-1.82573	0.559886	0.037851	F	2	E-Amino acid transport and metabolism
Cthe_2964	ABC-type transporter, integral membrane subunit	0.056056	0.500705	0.664361	1.20659	-1.71749	-2.89681	-1.84927	-2.07817	-0.53718	-1.59343	0.41884	-0.20391	F	2	E-Amino acid transport and metabolism
Cthe_2965	ABC-type transporter, integral membrane subunit	1.02298	0.912237	1.22324	1.44419	-1.40388	-2.38821	-1.70481	-1.70448	-0.37927	-1.2745	0.315941	0.010054	F	2	E-Amino acid transport and metabolism
Cthe_2969	regulatory protein GntR HTH	-1.18868	-1.03109	-0.96856	-0.7589	-1.00404	-0.87829	-0.9007	-0.1586	-0.06594	-1.01817	-1.33011	-1.7748	D	3	A, K-Transcription, RNA processing and modification
Cthe_2970	ABC transporter related	-1.27327	-1.36926	-1.27224	-0.58018	-1.11616	-1.79457	-1.44886	-0.82493	0.266815	-1.19527	-1.17902	-1.36682	D	3	Y, V, Z, W, U, D, O, M, N, P, Q-Cellular Processes
Cthe_2971	hypothetical protein	-1.48139	-0.94684	-1.33604	-0.35126	-1.19037	-1.58919	-1.08856	-0.69745	-0.12095	-0.93122	-0.63578	-0.89621	F	1	S-Hypothetical
Cthe_2972	xylanase/chitin deacetylase	-1.65688	-1.44316	-1.08808	-0.51938	-0.42894	-1.0852	-0.69663	-0.76735	0.11569	-0.32035	-0.23654	-1.44912	F	1	G-Carbohydrate transport and metabolism
Cthe_2975	RNA polymerase sigma-I factor	-0.19302	-0.29987	-0.29585	-0.08572	-0.45069	-0.59413	-0.86125	-0.4027	-0.18895	-0.49019	-1.77549	-1.32955	A	3	A, K-Transcription, RNA processing and modification
Cthe_2980	hypothetical protein	-0.31475	-0.36271	-0.1645	0.234172	0.115912	-0.54872	-0.17127	-0.20649	-0.13624	-0.30363	1.05294	0.317295	A	7	S-Hypothetical
Cthe_2981	hypothetical protein	-0.89	-0.37036	-0.4841	-0.2851	0.105569	0.115556	0.468699	0.242753	-0.77745	-0.18319	1.07126	0.188082	A	7	S-Hypothetical
Cthe_2985	conserved hypothetical protein	-0.32465	-0.41429	-0.26605	0.041723	0.050541	-0.43745	-0.08244	-0.16894	0.021737	-0.62386	-0.33865	-1.09535	A	5	S-Hypothetical
Cthe_2986	hypothetical protein	-0.03643	-0.40331	0.1078	0.349278	-0.15778	-1.11393	-0.3507	-0.87172	0.328133	-0.83177	-0.12533	-1.22857	C	2	S-Hypothetical
Cthe_2992	RNA polymerase sigma factor, sigma-70 family	-0.76746	-0.80641	-0.29427	-0.08491	-0.83072	-1.08809	-0.49483	-0.3078	-0.0113	-0.3106	0.546509	-0.08336	C	2	A, K-Transcription, RNA processing and modification
Cthe_2995	hypothetical protein	-0.95639	-0.04866	-0.10132	0.738	0.487199	0.549167	0.190869	0.276864	-0.03776	1.09667	1.48753	1.52082	A	7	S-Hypothetical
Cthe_2996	intracellular protease, PfpI family	-1.54735	-1.0281	-0.94111	-0.19555	-0.30822	-0.64101	0.04305	0.068315	-0.27185	-0.11984	0.570562	0.613554	G	1	R-General function prediction only
Cthe_2998	ABC transporter related	-0.54997	-0.41637	-0.38482	-0.15083	-0.08902	-0.3452	-0.06362	-0.02599	-0.06047	-0.13835	1.31253	0.989712	A	7	Y, V, Z, W, U, D, O, M, N, P, Q-Cellular Processes
Cthe_2999	hypothetical protein	0.090908	0.513929	0.173595	-0.22004	0.04899	0.914896	0.257948	0.411171	-0.05615	0.890974	1.58467	1.02881	A	8	S-Hypothetical
Cthe_3000	phosphate transporter	0.724794	0.76912	0.458486	0.736386	0.552132	0.4983	0.61838	0.257677	0.227442	0.494677	1.12915	0.965429	A	8	Y, V, Z, W, U, D, O, M, N, P, Q-Cellular Processes
Cthe_3002	hypothetical protein	1.72492	1.13335	0.917976	0.569424	0.269087	0.47046	-0.2451	-0.11391	0.327194	0.879956	0.865517	1.01669	G	8	S-Hypothetical
Cthe_3003	hydrogenase, Fe-only	-0.62782	-0.97973	-1.16383	-1.39199	1.83477	3.09978	1.8393	1.8841	-0.26144	1.67689	1.79165	1.76108	F	10	R-General function prediction only
Cthe_3004	FAD-dependent pyridine nucleotide-disulphide oxidoreductase	-0.49714	-0.60873	-0.47886	-0.56846	1.21343	2.12651	1.12867	1.21741	-0.19826	1.06486	1.67287	1.56007	B	10	E-Amino acid transport and metabolism
Cthe_3006	ErfK/YbiS/YcfS/YnhG family protein	-0.35751	-0.84067	-0.04713	0.252527	-0.23629	-1.10928	-0.26512	-0.86464	0.590294	-0.36419	-0.06167	-0.94003	C	2	S-Hypothetical
Cthe_3007	Peptidoglycan-binding lysin domain	0.471402	-0.30093	0.536806	0.428958	-0.44246	-1.26141	-0.4735	-1.03819	1.02344	-0.38505	-1.01984	-2.04706	B	3	R-General function prediction only
Cthe_3008	Manganese/iron superoxide dismutase	-0.13072	-0.66824	-0.27197	0.203984	-0.3845	-1.21961	-0.78661	-0.95851	0.315731	-0.75961	-1.07992	-1.80002	B	3	Y, V, Z, W, U, D, O, M, N, P, Q-Cellular Processes
Cthe_3009	hypothetical protein	-0.31612	-0.68959	-0.5112	-0.31476	-0.10512	-0.28247	-0.61515	-0.21433	0.001219	-0.43731	-0.86605	-1.23686	A	5	S-Hypothetical
Cthe_3012	Carbohydrate binding domain, family 6; Dockerin type 1	-1.35886	-1.24177	-1.08014	-0.80596	-0.5662	-0.83133	-0.29192	-0.32769	-0.30972	-0.54386	0.585131	-0.02754	G	1	Y, V, Z, W, U, D, O, M, N, P, Q-Cellular Processes
Cthe_3013	hydrogenase expression/formation protein HypE	1.27467	1.42955	1.31898	0.745782	0.579936	1.37132	0.361397	0.39985	-0.60121	0.355666	-0.13366	-0.51269	F	6	Y, V, Z, W, U, D, O, M, N, P, Q-Cellular Processes
Cthe_3014	hydrogenase expression/formation protein HypD	1.5097	1.60068	1.61529	0.759742	0.550839	1.44243	0.793162	0.556974	-0.33049	0.523426	-0.21672	-0.4314	F	6	Y, V, Z, W, U, D, O, M, N, P, Q-Cellular Processes
Cthe_3015	hydrogenase assembly chaperone hypC/hupF	1.74898	1.69205	1.88091	0.919619	0.749483	2.13592	0.862172	1.10037	-0.71318	0.801477	-0.34696	-0.43993	F	6	Y, V, Z, W, U, D, O, M, N, P, Q-Cellular Processes
Cthe_3016	[NiFe] hydrogenase maturation protein HypF	2.01728	2.43723	2.97439	1.65257	0.803456	2.09667	1.4397	1.04018	-0.609	0.788241	0.081342	0.141886	F	6	Y, V, Z, W, U, D, O, M, N, P, Q-Cellular Processes
Cthe_3017	hydrogenase accessory protein HypB	1.4872	1.49751	1.336	0.809115	0.665796	1.43552	1.25938	0.713839	-0.29866	0.526591	0.114201	-0.3433	F	6	Y, V, Z, W, U, D, O, M, N, P, Q-Cellular Processes
Cthe_3018	hydrogenase expression/synthesis HypA	1.21425	1.33801	1.07062	0.870138	0.458271	1.09686	0.959626	0.530855	-0.16245	0.411597	0.211499	0.330855	F	8	R-General function prediction only
Cthe_3019	4Fe-4S ferredoxin iron-sulfur binding domain-containing protein	1.2597	1.54826	1.28644	0.978656	0.955301	1.46252	1.48713	0.814657	-0.50685	0.418101	0.096166	0.181848	F	6	C-Energy production and conversion
Cthe_3020	NADH-ubiquinone oxidoreductase chain 49kDa	0.606112	1.00134	1.00245	0.783047	0.470563	0.784969	0.99617	0.465366	-0.4166	0.206649	0.044666	-0.01754	G	6	C-Energy production and conversion
Cthe_3021	ech hydrogenase, subunit EchD, putative	0.784104	1.18509	1.04854	0.660113	-0.04714	0.967051	0.453184	0.554348	-0.14451	0.951234	0.324363	0.78998	G	8	C-Energy production and conversion
Cthe_3022	NADH ubiquinone oxidoreductase 20 kDa subunit	2.03356	1.8459	1.82338	1.26164	0.682435	1.30216	0.466075	0.659892	0.775846	0.901929	-0.2995	0.19599	F	8	C-Energy production and conversion
Cthe_3023	respiratory-chain NADH dehydrogenase subunit 1	2.58691	2.19638	2.00012	1.33617	0.506431	1.23802	0.186858	0.429565	1.29777	1.38002	-0.26842	0.537611	D	8	C-Energy production and conversion
Cthe_3024	NADH/Ubiquinone/plastoquinone (complex I)	1.5062	1.31347	1.33171	0.740859	0.953531	1.614	1.01264	1.08171	0.686118	0.844007	-0.46369	0.369411	F	8	C-Energy production and conversion
Cthe_3026	transcription elongation factor GreA/GreB domain-containing protein	1.07766	0.642454	0.261838	0.195621	0.084798	-0.08133	-0.26148	-0.23882	0.044518	-0.16651	-0.50787	-0.11153	G	6	R-General function prediction only
Cthe_3030	chemotaxis sensory transducer	0.042875	-0.39319	-0.1223	-0.09638	-0.72866	-1.04492	-0.41765	-0.57447	0.051576	-1.24863	-0.57906	-0.52492	B	2	Y, V, Z, W, U, D, O, M, N, P, Q-Cellular Processes
Cthe_3031	hypothetical protein	-0.05867	-0.07247	0.180571	-0.02307	0.064486	-0.25108	-0.05028	-0.48588	-0.10503	-1.03748	-0.21524	-0.72946	A	5	S-Hypothetical
Cthe_3032	hypothetical protein	0.347324	1.21555	1.10117	0.803102	0.15832	0.397612	0.357111	-0.09602	0.531297	0.594142	0.717985	0.554735	G	8	S-Hypothetical
Cthe_3033	hypothetical protein	0.747809	1.12951	1.14464	0.82564	0.430249	1.07916	0.674448	0.607153	-0.05348	0.663506	0.319277	0.869042	F	8	S-Hypothetical
Cthe_3034	hypothetical protein	-0.29864	-0.20253	-0.10264	0.145089	1.27069	2.2266	0.267627	1.52483	-1.11554	1.27946	0.38568	1.06032	C	10	S-Hypothetical
Cthe_3035	D-isomer specific 2-hydroxyacid dehydrogenase NAD-binding	-1.41848	-1.40606	-1.18055	-0.81731	1.70097	1.68921	1.05082	1.32619	-0.53943	0.567099	0.974998	1.10909	D	10	E-Amino acid transport and metabolism
Cthe_3036	chemotaxis sensory transducer	1.0587	1.02538	0.923176	0.593704	0.526649	1.08925	0.298263	0.292729	-0.13965	1.31089	0.859582	0.75577	F	8	Y, V, Z, W, U, D, O, M, N, P, Q-Cellular Processes
Cthe_3037	nitroreductase	0.815941	0.73763	0.224446	-0.37922	0.533118	1.63324	0.176431	0.491107	-0.26404	1.51161	0.680644	0.488922	C	8	C-Energy production and conversion
Cthe_3038	copper amine oxidase-like domain-containing protein	-1.15673	-1.2343	-0.99348	-0.30502	-2.12976	-2.77288	-1.44011	-0.98967	-0.48284	-2.11547	-1.61984	-1.4579	D	3	R-General function prediction only
Cthe_3039	cell divisionFtsK/SpoIIIE	-0.56375	-0.66166	-1.06934	-0.73815	-1.39866	-1.56676	-0.67753	-0.57103	-0.03882	-1.98296	-1.45512	-0.78725	D	3	Y, V, Z, W, U, D, O, M, N, P, Q-Cellular Processes
Cthe_3040	Protein of unknown function DUF2383	-0.12029	-0.14544	-0.66253	-0.57694	-1.17374	-0.99107	-0.47074	-0.33627	0.15336	-1.19366	-1.09166	-0.03199	B	2	R-General function prediction only
Cthe_3041	UbiA prenyltransferase	0.38675	-0.12773	-0.98151	-1.36924	-0.34023	-0.27836	-0.27904	-0.04202	0.190287	-1.41834	-2.32986	-0.95345	E	5	H-Coenzyme metabolism
Cthe_3043	hypothetical protein	1.68702	1.20584	1.48012	0.772301	0.287778	-0.22823	-0.56979	-0.39909	0.387276	0.527631	-0.93332	-0.13865	G	6	S-Hypothetical
Cthe_3048	DNA repair protein RadC	0.422935	0.298739	0.155931	0.219527	-0.87518	-1.45841	-0.93686	-1.23951	0.067853	-0.91171	-0.9911	-1.47105	B	3	B, L-Chromatin structure and dynamics, DNA replication, recombination and repair
Cthe_3049	Tetratricopeptide TPR_1 repeat-containing protein	-1.43076	-0.98426	-0.27644	0.285594	0.24416	0.060942	0.191388	0.094165	-0.00616	0.59066	0.419437	-0.05397	G	1	S-Hypothetical
Cthe_3052	RHS repeat-associated core domain	0.130649	-0.56175	-0.54089	-0.69473	-0.12116	0.044061	-0.30151	0.117931	0.20732	-0.4085	-1.37845	-0.56549	A	5	Y, V, Z, W, U, D, O, M, N, P, Q-Cellular Processes
Cthe_3054	hypothetical protein	-0.93937	-0.61475	-0.95108	-0.25051	-0.88082	-1.38068	-1.10746	-1.03233	0.008269	-2.74755	-2.033	-2.32832	B	3	S-Hypothetical
Cthe_3056	transposase, IS204/IS1001/IS1096/IS1165	-0.03967	-0.37323	-0.40498	-0.02336	-0.40716	-0.99684	-0.80832	-0.53556	0.406577	-1.02449	-1.40557	-0.77152	A	3	S-Hypothetical
Cthe_3057	transposase	-0.053	0.168845	0.106146	0.352718	-0.47461	-0.72323	-0.85267	-0.66434	0.400658	-0.76814	-1.08507	-0.67502	A	5	S-Hypothetical
Cthe_3059	RNA 2'-phosphotransferase	-0.36274	-0.27186	-0.42515	-0.13365	0.099968	-0.19061	-0.71696	-0.20048	-0.18246	-1.08532	-1.83769	-1.0111	A	5	J-Translation, ribosomal structure and biogenesis
Cthe_3061	hypothetical protein	0.516816	0.403789	-0.37101	-0.18026	0.225447	0.284572	-0.36732	-0.0251	-0.01268	-0.81114	-1.98871	-0.85926	A	5	S-Hypothetical
Cthe_3064	polysaccharide biosynthesis protein	1.00309	0.690503	0.40869	0.231888	0.889045	1.01385	0.549853	0.658645	0.170649	0.433931	-0.81773	0.179032	F	9	R-General function prediction only
Cthe_3072	acyl-ACP thioesterase	-1.67675	-1.42533	-0.94192	-0.4512	-0.61545	-0.93752	-0.70739	-0.61481	0.015707	0.19361	0.38674	0.347306	G	1	I-Lipid metabolism
Cthe_3078	cellulosome anchoring protein cohesin region	-0.35545	1.05147	1.33172	0.647256	0.943629	2.02944	1.11207	1.26729	-0.40273	1.19454	1.16809	1.0026	F	8	R-General function prediction only
Cthe_3079	cellulosome anchoring protein cohesin region	-0.32418	0.030386	0.260935	0.149018	0.453734	0.57259	0.580446	0.389981	0.092343	0.752199	0.820429	1.06336	A	7	R-General function prediction only
Cthe_3080	cellulosome anchoring protein cohesin region	-0.66431	-0.30136	-0.07545	0.007187	0.654623	0.824637	0.757218	0.758374	0.072367	0.277259	1.17165	0.762798	A	9	R-General function prediction only
Cthe_3081	transglutaminase domain-containing protein	0.92763	1.08105	0.780977	0.520092	0.2732	0.722723	-0.00752	0.491659	0.074158	0.647494	0.143886	0.528882	G	8	E-Amino acid transport and metabolism
Cthe_3085	response regulator receiver	-1.0413	-0.84099	-0.56818	-0.15925	-0.04413	-0.0672	-0.11185	0.171699	-0.14738	-0.38887	-0.32608	-0.54958	G	1	T-Signal transduction mechanisms
Cthe_3093	Adenylosuccinate synthetase	0.161458	0.298932	0.191045	0.031255	-0.21759	-0.08718	-0.21553	-0.43425	0.218471	-0.03375	-0.74184	-1.49024	A	5	F-Nucleotide transport and metabolism
Cthe_3094	glycosyl transferase family 2	0.062842	0.035683	0.023944	-0.16932	0.863532	1.35456	0.948222	0.21424	0.03945	0.990666	0.364859	0.580023	C	9	Y, V, Z, W, U, D, O, M, N, P, Q-Cellular Processes
Cthe_3095	glycosyl transferase family 39	-0.51054	-0.5299	-0.51064	-0.42293	0.854035	1.19002	1.08679	0.435044	0.134909	0.953243	0.845081	0.890615	C	7	Y, V, Z, W, U, D, O, M, N, P, Q-Cellular Processes
Cthe_3096	hypothetical protein	-1.07439	-0.88903	-0.68268	-0.42609	0.102144	-0.10934	0.049928	-0.1693	0.060483	-0.00772	0.899498	0.986055	G	1	S-Hypothetical
Cthe_3100	Diaminopimelate epimerase	-3.41507	-2.64796	-2.69262	-2.29994	-1.21751	-2.60569	-1.1176	-2.59804	0.525778	-0.988	-0.6628	-1.63869	F	3	E-Amino acid transport and metabolism
Cthe_3101	LL-diaminopimelate aminotransferase	-2.42879	-2.1771	-1.66373	-1.4516	-0.04459	-1.46623	-0.32564	-1.80572	0.817598	-0.87538	-0.29699	-0.75629	F	1	E-Amino acid transport and metabolism
Cthe_3102	cell envelope-related function transcriptional attenuator, LytR/CpsA family	-2.55092	-2.01539	-1.73524	-1.60066	-0.04209	-0.53347	0.168206	-1.11063	0.344535	-0.7832	-0.62496	-0.52704	F	1	A, K-Transcription, RNA processing and modification
Cthe_3110	UBA/THIF-type NAD/FAD binding protein	-0.58069	-0.14835	-0.34939	-0.03689	-0.59859	-0.78226	-0.65666	-0.76974	-0.31747	-0.8078	-1.36066	-1.38646	A	3	H-Coenzyme metabolism
Cthe_3112	glycosidase related protein	-0.89684	-0.76289	-0.6596	-0.71461	-2.1943	-2.11892	-1.75833	-0.93326	-0.71486	-2.61061	-2.51702	-1.71076	B	3	G-Carbohydrate transport and metabolism
Cthe_3113	Nucleotidyl transferase	-0.87172	-1.01143	-1.13279	-0.54345	-1.97182	-2.89012	-1.96992	-1.78742	-0.1491	-2.14164	-1.38557	-1.46086	D	3	Y, V, Z, W, U, D, O, M, N, P, Q-Cellular Processes
Cthe_3114	glycosyl transferase group 1	-1.24109	-0.79566	-0.51905	-0.00406	-2.34032	-3.58816	-1.82713	-2.17928	-0.392	-2.95049	-1.20608	-1.52663	D	3	Y, V, Z, W, U, D, O, M, N, P, Q-Cellular Processes
Cthe_3115	hypothetical protein	-0.64844	-0.15776	-0.20287	-0.23699	-1.5771	-2.77062	-1.51623	-1.83763	-0.47584	-2.84848	-1.95116	-1.65077	B	3	S-Hypothetical
Cthe_3116	mannose-6-phosphate isomerase, class I	0.053422	0.476481	0.037139	-0.0165	-0.92558	-1.81751	-1.11412	-1.71792	-0.13387	-2.78289	-2.84252	-2.11448	B	3	G-Carbohydrate transport and metabolism
Cthe_3117	zinc/iron permease	-0.12026	0.020116	-0.16953	-0.03004	-0.10109	-0.34879	0.095139	-0.05039	-0.15468	-0.83029	-0.65429	-1.51763	A	5	Y, V, Z, W, U, D, O, M, N, P, Q-Cellular Processes
Cthe_3118	hemerythrin-like metal-binding protein	0.078062	0.504145	0.409208	0.441305	-0.39864	-0.55796	0.109432	-0.25167	-0.1738	-0.416	-0.69848	-1.39306	A	5	Y, V, Z, W, U, D, O, M, N, P, Q-Cellular Processes
Cthe_3119	flavin reductase domain protein FMN-binding	0.326504	0.602707	0.661153	0.613442	-0.16473	-0.15078	0.311879	0.233854	-0.53846	-0.7906	-0.917	-1.24655	A	5	R-General function prediction only
Cthe_3123	von Willebrand factor type A	0.843226	0.637556	-0.05787	-0.37042	0.868021	1.53397	0.915256	0.778908	0.387165	0.490067	-0.41849	-0.55569	C	9	R-General function prediction only
Cthe_3125	heat shock protein Hsp20	-0.86506	-0.46575	-0.59606	-0.22636	-2.60298	-3.2138	-2.4891	-2.29857	-0.06424	-4.07194	-2.79897	-2.74196	B	3	Y, V, Z, W, U, D, O, M, N, P, Q-Cellular Processes
Cthe_3126	NUDIX hydrolase	-1.92714	-1.7327	-1.50584	-0.5454	-1.10827	-2.14937	-1.45732	-1.44446	-0.12166	-2.97027	-1.70673	-2.35809	D	3	F-Nucleotide transport and metabolism
Cthe_3127	peptidase M56 BlaR1	-1.65283	-1.18656	-1.46557	-0.54888	-0.78841	-1.42161	-1.08014	-0.82318	-0.30427	-2.71518	-1.73722	-1.66054	D	3	A, K-Transcription, RNA processing and modification
Cthe_3128	hypothetical protein	1.1691	1.05317	1.18429	1.13935	0.039284	0.49712	-0.29481	0.008964	0.288826	0.650642	0.695233	0.440194	G	8	S-Hypothetical
Cthe_3129	Citrate transporter	1.62938	1.06134	0.762765	0.533587	0.425256	0.793195	-0.18437	0.367879	0.303652	0.600002	0.262269	0.32925	G	8	Y, V, Z, W, U, D, O, M, N, P, Q-Cellular Processes
Cthe_3132	Dockerin type 1 protein	-1.08377	-1.019	-0.8885	-0.17968	-0.5645	-0.83413	-0.47317	-0.01094	-0.02827	-0.05717	0.781964	0.304556	G	1	R-General function prediction only
Cthe_3133	alpha/beta hydrolase fold	-1.29486	-0.90703	-1.14987	-0.39135	-0.74955	-1.22332	-0.6315	-0.61194	-0.00206	-0.42872	0.539978	0.039359	F	1	R-General function prediction only
Cthe_3136	peptidase S8 and S53 subtilisin kexin sedolisin	-1.48614	-1.54813	-1.59967	-0.77755	-0.40041	-0.77078	-0.34494	-0.24405	0.171343	-0.84688	0.661155	0.159541	G	1	Y, V, Z, W, U, D, O, M, N, P, Q-Cellular Processes
Cthe_3137	peptidase S8 and S53 subtilisin kexin sedolisin	-1.20057	-0.91025	-1.04527	-0.52041	-0.54078	-0.52474	-0.23918	-0.14432	0.278791	-0.2993	0.934305	0.507472	G	1	R-General function prediction only
Cthe_3139	hypothetical protein	-0.27305	-0.18436	-0.23072	-0.11375	-0.029	-0.16443	-0.08171	-0.09588	0.021239	-1.48284	-0.52313	-0.73119	A	5	S-Hypothetical
Cthe_3140	regulatory protein TetR	-0.0692	0.277748	0.207967	0.00191	-0.39751	0.044961	0.261508	-0.06751	-0.08068	-1.46684	-0.91977	-0.51113	A	5	A, K-Transcription, RNA processing and modification
Cthe_3141	Carbohydrate binding family 6	-2.6194	-2.88704	-2.64359	-1.21218	-1.7803	-3.53251	-1.47892	-1.76354	-0.02009	-2.66544	0.382589	-0.81787	D	3	E-Amino acid transport and metabolism
Cthe_3145	Penicillinase repressor	-0.62377	-0.27783	-0.83856	-0.31404	-0.65943	-0.13973	-0.31457	-0.00522	-0.5779	-0.96491	-2.12972	-1.4642	A	5	R-General function prediction only
Cthe_3146	peptidase M56 BlaR1	-1.11945	-1.36089	-1.2231	-0.53798	-0.31406	-0.5087	-0.67091	-0.39511	-0.35759	-1.26014	-1.41792	-1.42122	E	3	A, K-Transcription, RNA processing and modification
Cthe_3147	ABC transporter related	1.11097	1.06715	1.02028	0.410497	0.02734	0.110147	0.113801	-0.03974	-0.00031	0.088569	0.942164	0.807657	G	8	Y, V, Z, W, U, D, O, M, N, P, Q-Cellular Processes
Cthe_3148	ABC transporter related	1.21241	1.43978	0.960268	0.688684	-0.35411	-0.85198	-0.26347	-0.93085	0.363493	-0.5109	0.821553	0.464195	G	8	Y, V, Z, W, U, D, O, M, N, P, Q-Cellular Processes
Cthe_3149	aminoacyl-histidine dipeptidase	1.40421	1.07445	1.26204	0.790502	-0.22517	-0.21992	-0.11024	-0.28546	0.384459	0.102096	0.580753	0.85288	G	8	E-Amino acid transport and metabolism
Cthe_3150	Cobalamin biosynthesis protein cbiB	1.52911	0.886608	0.645599	0.189619	0.054773	0.252403	-0.35287	-0.27667	0.258724	0.134186	-0.33603	-0.22809	G	6	H-Coenzyme metabolism
Cthe_3153	alpha-ribazole phosphatase	1.18095	0.696216	0.600297	-0.33847	0.214265	0.744268	0.540345	0.214701	-0.14429	-0.27079	-0.35427	-0.65738	G	6	G-Carbohydrate transport and metabolism
Cthe_3156	chemotaxis sensory transducer	-2.35809	-1.39896	-0.92525	-0.23284	-0.7079	-1.14862	-0.90823	-0.49327	-0.87932	-0.03	0.37878	-0.17156	F	1	Y, V, Z, W, U, D, O, M, N, P, Q-Cellular Processes
Cthe_3157	pyruvate carboxyltransferase	-1.2989	-1.08712	-0.89684	-0.89329	0.346344	0.264106	0.213629	-0.23829	-0.33766	-0.81417	0.239509	0.119038	G	1	E-Amino acid transport and metabolism
Cthe_3158	aconitate hydratase	-1.25113	-1.02409	-0.64737	-0.47383	0.079549	-0.02749	0.125334	-0.08152	-0.17862	-0.52872	0.153073	0.448345	G	1	C-Energy production and conversion
Cthe_3160	RNA methylase, NOL1/NOP2/sun family	-1.5873	-1.28261	-1.074	-0.9916	1.21043	1.2449	1.10359	0.33802	-0.27446	-0.80113	-0.2737	-0.71496	F	9	J-Translation, ribosomal structure and biogenesis
Cthe_3161	pseudouridine synthase Rsu	-0.83018	-1.04386	-0.66344	-0.8468	1.259	1.34604	0.990908	0.711294	0.456763	-0.33302	-0.12907	-0.03793	F	9	J-Translation, ribosomal structure and biogenesis
Cthe_3162	SAM dependent methyltransferase	-0.44419	-0.8269	-0.58083	-1.23531	1.6343	1.79235	1.6231	1.11594	-0.07658	-0.57698	-0.26534	-0.12183	F	9	R-General function prediction only
Cthe_3170	ABC transporter related	-1.53481	-1.74199	-2.33262	-1.51275	-1.30901	-1.89249	-0.81934	-0.99676	0.150982	-1.12716	-0.1645	-0.77621	D	3	Y, V, Z, W, U, D, O, M, N, P, Q-Cellular Processes
Cthe_3171	hypothetical protein	-0.67272	-1.20612	-1.45276	-0.81555	-1.40371	-1.76487	-0.76519	-0.94132	0.041278	-1.15896	-0.37328	-0.02618	D	2	S-Hypothetical
Cthe_3172	protein of unknown function DUF214	-0.25484	-0.68191	-0.81196	-0.48613	-1.25468	-1.36964	-0.85124	-0.86839	-0.02328	-0.85338	-0.36393	-0.05578	C	2	Y, V, Z, W, U, D, O, M, N, P, Q-Cellular Processes
Cthe_3177	Monogalactosyldiacylglycerol synthase	0.138199	0.705313	1.26992	1.11356	-0.14326	0.016366	0.557744	0.023081	-0.39962	0.410143	0.963557	0.789326	G	7	Y, V, Z, W, U, D, O, M, N, P, Q-Cellular Processes
Cthe_3180	ribosomal RNA methyltransferase	1.00066	0.584738	0.450571	-0.18701	0.260284	1.07302	-0.08411	0.079798	0.198096	0.310239	-0.25471	-0.26989	F	6	R-General function prediction only
Cthe_3183	TrkA-N domain protein	1.0779	0.476795	0.393123	0.101629	0.210257	-0.06184	-0.01518	-0.21669	-0.39923	-0.8267	-0.65965	-0.49194	G	6	Y, V, Z, W, U, D, O, M, N, P, Q-Cellular Processes
Cthe_3184	cation transporter	1.26284	1.08646	1.11114	0.604676	-0.13881	0.254994	-0.21558	-0.28745	-0.59974	-0.58438	-0.57469	-0.42393	G	6	Y, V, Z, W, U, D, O, M, N, P, Q-Cellular Processes
Cthe_3185	tRNA-guanine transglycosylase, various specificities	1.33032	1.43914	1.17955	0.890073	-0.16761	0.29788	-0.18322	-0.41	-0.09134	-0.01925	-0.27629	0.063773	G	6	J-Translation, ribosomal structure and biogenesis
Cthe_3186	Radical SAM domain protein	1.17091	1.33797	1.37213	0.923842	-0.0045	0.369792	-0.02981	-0.25063	0.050487	0.268494	-0.18732	-0.24087	G	6	C-Energy production and conversion
Cthe_3188	copper amine oxidase-like domain-containing protein	0.566562	0.350354	0.200586	-0.12569	0.511367	1.22389	0.743913	0.607444	0.748108	0.335482	-0.59531	-0.18133	C	9	R-General function prediction only
Cthe_3189	hypothetical protein	0.165068	0.032559	0.08373	-0.27217	0.672441	1.13886	0.819997	0.803848	0.049291	0.464545	0.329602	0.213356	C	9	S-Hypothetical
Cthe_3193	phospholipase C zinc-binding protein	-0.15307	-0.81561	-0.01708	0.27353	-0.01252	-1.00815	-0.31266	-0.19551	0.274489	-0.51208	-0.41998	-0.45921	C	2	G-Carbohydrate transport and metabolism
Cthe_3194	Sporulation lipoprotein YhcN/YlaJ-like	0.1013	-0.50865	0.328785	0.182481	-0.59093	-1.13342	-0.4285	-0.67737	0.397384	-0.32278	0.204963	-0.70752	C	2	R-General function prediction only
Cthe_3196	Uncharacterised conserved protein UCP033563	0.735566	0.572307	0.425732	-0.06096	0.850431	1.63814	0.892511	0.871091	0.595854	0.733162	0.295591	0.328032	C	9	R-General function prediction only
Cthe_3198	hypothetical protein	-0.47922	-1.10811	-0.0894	0.200273	-0.37573	-1.18429	-0.05958	-0.29092	0.158251	-0.26755	0.974212	0.325194	F	2	S-Hypothetical
Cthe_3202	CRISPR-associated protein, Csh2 family	-1.20804	-0.91752	-0.62107	0.111086	-0.11471	0.077196	0.148393	0.500229	0.770214	0.815214	-0.27854	0.050752	G	1	B, L-Chromatin structure and dynamics, DNA replication, recombination and repair
Cthe_3203	CRISPR-associated protein Cas5, Hmari subtype	-0.67519	-0.81207	-0.45179	-0.16205	0.203288	0.503108	0.761255	1.10446	0.387065	0.309444	-0.50864	0.119853	C	9	R-General function prediction only
Cthe_3206	hypothetical protein	-0.1377	-0.0449	0.003947	0.164327	-0.21563	0.049704	-0.47916	-0.1335	-0.04642	0.102195	-1.21209	-0.34187	A	5	S-Hypothetical
Cthe_3211	protein of unknown function DUF324	0.749504	1.05006	0.603783	0.168342	0.27234	0.61642	0.112847	0.200155	-0.54862	0.126051	-0.68411	-0.22997	G	6	R-General function prediction only
Cthe_3212	protein of unknown function DUF324	0.827166	1.1722	0.944748	0.503	0.147523	0.173769	0.166587	-0.04694	-0.26408	-0.02932	-0.39708	-0.09635	G	6	R-General function prediction only
Cthe_3213	hypothetical protein	0.816022	0.792563	0.59345	-0.04232	0.638409	1.05711	0.715799	0.900374	-0.37383	0.180318	-0.46096	0.012852	C	9	S-Hypothetical
Cthe_3215	CRISPR-associated protein, TM1812 family	0.508511	0.723082	0.603109	0.149028	0.63424	1.1373	0.652878	0.764621	-0.57564	0.150894	-0.99656	-0.32297	C	9	R-General function prediction only
Cthe_3219	CRISPR-associated protein Cas2	0.59394	0.489255	0.351798	0.604748	0.227818	-0.3499	-0.12895	0.355551	0.298009	0.250657	-1.08299	-0.33382	A	5	B, L-Chromatin structure and dynamics, DNA replication, recombination and repair
Cthe_3220	CRISPR-associated protein Cas4	0.27485	0.19382	-0.13322	0.027916	0.230543	0.12046	-0.25385	0.223172	-0.2343	0.033042	-1.13371	-0.293	A	5	B, L-Chromatin structure and dynamics, DNA replication, recombination and repair
Cthe_3221	hypothetical protein	0.54001	0.451268	0.157436	0.499653	-1.13586	-1.63789	-1.05323	-0.77501	0.389861	-0.04775	-1.3424	-0.78901	B	3	S-Hypothetical
Cthe_3222	hypothetical protein	0.178639	0.144846	-0.12185	0.301159	-0.43909	-1.16249	-0.34531	-0.42249	0.116664	-0.3305	-0.93343	-0.78405	C	5	S-Hypothetical
Cthe_3223	hypothetical protein	0.584304	0.395749	0.346341	0.250091	-0.43276	-0.8198	-0.65273	-0.44994	-0.05438	-0.20325	-1.236	-0.51725	A	5	S-Hypothetical
Cthe_3226	copper amine oxidase-like domain-containing protein	-0.33872	-0.49133	-0.12763	-0.2999	-1.05027	-1.32985	-0.19052	-0.50458	0.028996	-1.20596	-0.32187	-0.85033	B	2	R-General function prediction only
Cthe_3228	copper amine oxidase-like domain-containing protein	-0.92683	-1.13682	-0.79835	-0.61546	-0.1396	-0.57049	0.120543	-0.04055	-0.25946	-1.34919	-0.50552	-0.80054	G	1	R-General function prediction only
Cthe_3232	YD repeat-containing protein	-0.69691	-0.83932	-0.57075	-0.7153	-0.87486	-1.19929	-0.34078	-0.38989	0.068259	-0.81415	-0.56736	-0.1265	C	2	Y, V, Z, W, U, D, O, M, N, P, Q-Cellular Processes
Cthe_3233	hypothetical protein	-1.18521	-1.07152	-0.86758	-0.44816	-0.24768	-0.39639	-0.09141	-0.19817	-0.05405	-0.70714	-0.35228	-0.88822	G	1	S-Hypothetical
Cthe_3234	hypothetical protein	-2.24195	-1.60375	-1.13182	-0.6048	-1.85545	-3.26017	-1.34628	-2.32571	-0.47846	-2.04008	0.361196	-0.70514	F	3	S-Hypothetical
Cthe_3235	hypothetical protein	-1.55333	-1.54832	-1.19534	-0.53055	-0.99362	-2.6575	-0.88755	-1.75382	0.016355	-1.60604	0.823674	0.182045	F	3	S-Hypothetical
Cthe_3236	hypothetical protein	0.17319	-0.24395	-0.11244	-0.20641	0.476083	0.967761	0.794937	1.39492	-0.18624	0.728295	0.681775	1.45893	C	9	S-Hypothetical
Cthe_3238	hypothetical protein	-0.1337	-0.49896	0.140695	-0.33744	0.220202	1.11915	0.817196	1.20931	-0.39494	0.314241	0.429968	0.873024	C	9	S-Hypothetical

## Sheet: Supplementary Table 2
Supplementary Table 2: Genes that were differentially expressed in all stress conditions. Expression differences are expressed as log2 transformed values. Red shading indicates up regulation in the treatment relative to the control, while green indicates down regulation of gene expression in the treatment relative to the control by a fold change of 2. Functional annotations are given when availab…
Locus Tag	Functional annotation	Ratio: Control - Ethanol				Ratio: Control - Furfural				Ratio: Control - Heat				Venn Diagram code	Heirarchical cluster	Functional categories
		10 min	30 min	60 min	120 min	10 min	30 min	60 min	120 min	10 min	30 min	60 min	120 min
Cthe_0031	putative membrane transporter	-0.51126	-0.50365	-1.06434	-0.79759	-0.71643	-1.15652	-1.15639	-1.391	0.293593	0.13191	0.060533	-1.08197	D	2	R-General function prediction only
Cthe_0048	copper amine oxidase-like domain-containing protein	-1.06973	-0.9218	-0.39834	-0.31042	-1.51633	-1.74823	-0.6357	-0.57598	-0.16044	-1.29432	-0.6794	-0.19713	D	1	R-General function prediction only
Cthe_0076	hypothetical protein	-2.09926	-2.20357	-1.62238	-0.7918	-0.87527	-1.92617	-0.87508	-0.56783	-0.36721	-1.60209	-0.1439	-0.72229	D	3	S-Hypothetical
Cthe_0211	glycoside hydrolase family 16	-1.95837	-1.25867	-1.02458	-0.34415	-2.22418	-3.56227	-2.4054	-2.87193	-0.50856	-2.67004	-1.7209	-2.23553	D	3	G-Carbohydrate transport and metabolism
Cthe_0246	Carbohydrate binding family 6	-3.11986	-2.843	-2.23054	-1.27677	-1.51574	-3.00357	-0.99998	-1.34963	-0.41058	-2.5717	0.660416	-0.69927	D	3	R-General function prediction only
Cthe_0270	glycoside hydrolase family 18	-1.39557	-1.44112	-1.5459	-0.552	-1.01299	-1.78342	-1.0694	-0.87424	0.272955	-1.28043	-0.33028	-0.35663	D	1	G-Carbohydrate transport and metabolism
Cthe_0296	hypothetical protein	1.12757	0.852229	0.695413	0.327922	0.820245	1.49224	0.452384	0.606366	0.767096	1.36241	0.435973	0.375003	D	8	S-Hypothetical
Cthe_0297	methyl-accepting chemotaxis sensory transducer	1.16012	0.954228	0.763826	0.173205	0.881302	1.46085	0.724964	0.778891	0.769757	1.28656	0.705755	0.523298	D	8	R-General function prediction only
Cthe_0302	hypothetical protein	1.2782	0.93005	1.16045	1.19529	-0.4961	-2.01295	-1.36731	-1.76859	0.862066	-0.938	-1.78363	-1.93906	D	5	S-Hypothetical
Cthe_0324	valyl-tRNA synthetase	-1.40883	-0.41388	0.027369	0.315442	-1.0219	-1.02	-0.53375	-0.89032	-0.14493	0.624149	2.31792	1.5431	D	7	J-Translation, ribosomal structure and biogenesis
Cthe_0403	RNA polymerase sigma-I factor	0.815099	1.04654	0.33519	0.143447	1.23071	1.47537	1.10333	1.03579	0.442211	1.63142	1.10883	1.13746	D	8	A, K-Transcription, RNA processing and modification
Cthe_0407	radical SAM domain-containing protein	-1.5714	-1.84138	-1.61545	-1.45346	-0.67008	-1.68091	-1.21037	-0.93043	-0.18298	-1.61984	-1.4645	-0.58774	D	3	R-General function prediction only
Cthe_0419	peptidase M16 domain protein	1.43748	1.47446	0.972566	0.59864	1.08129	1.70166	1.17695	0.93287	0.874548	1.84969	1.33363	1.16753	D	8	R-General function prediction only
Cthe_0423	iron-containing alcohol dehydrogenase	-1.01242	-0.79039	-0.48065	-0.44046	1.9058	2.49238	2.04631	2.60043	-0.33895	0.325756	0.60395	2.56521	D	10	C-Energy production and conversion
Cthe_0425	hypothetical protein	-1.38326	-0.59167	-0.16738	-0.3153	2.48811	4.06767	3.23221	3.84483	-0.81027	0.82109	1.06128	2.78913	D	10	S-Hypothetical
Cthe_0427	Stage II sporulation protein E	-1.24405	-1.10966	-0.90929	-1.47757	2.31174	4.19685	2.46126	3.4187	-0.3941	1.63458	1.23187	2.33706	D	10	R-General function prediction only
Cthe_0429	Respiratory-chain NADH dehydrogenase domain 51 kDa subunit	-1.51726	-1.13984	-0.83124	-1.19831	1.68042	3.70389	2.31944	3.30059	-0.44086	1.33758	1.23358	1.89815	D	10	C-Energy production and conversion
Cthe_0431	hypothetical protein	-1.78036	-1.44532	-1.47118	-2.16283	2.23538	5.63872	3.14654	4.73794	-0.91691	2.17362	1.80005	1.76467	D	10	S-Hypothetical
Cthe_0435	Dockerin type 1 protein	-1.57795	-1.85909	-1.90728	-1.34514	-0.42325	-1.69995	-0.33302	-0.46149	-0.25787	-1.85553	0.292668	0.079092	D	1	R-General function prediction only
Cthe_0523	Resolvase domain	-3.12327	-2.89113	-2.49202	-1.46068	-0.47244	-1.70038	-0.3937	-0.7365	-0.15169	-2.06608	1.2447	0.4766	D	1	B, L-Chromatin structure and dynamics, DNA replication, recombination and repair
Cthe_0548	ABC transporter related	-0.48316	-0.98212	-1.14501	-0.73711	-0.2054	-1.08459	-0.96197	-0.78227	-0.11621	-1.34013	-0.64351	-0.49472	D	3	Y, V, Z, W, U, D, O, M, N, P, Q-Cellular Processes
Cthe_0550	Heat shock protein Hsp90	-1.07363	-1.15325	-1.03586	-0.74919	-1.76173	-2.60489	-1.36514	-1.6986	-0.57713	-2.2834	-0.90826	-0.81769	D	3	Y, V, Z, W, U, D, O, M, N, P, Q-Cellular Processes
Cthe_0606	DNA internalization-related competence protein ComEC/Rec2	1.52488	1.24676	0.78007	-0.17743	0.923438	2.07612	0.894704	1.00278	0.835172	1.63037	0.115675	0.365499	D	8	R-General function prediction only
Cthe_0635	Protein phosphatase 2C-like	1.66915	1.40304	1.31276	0.678179	1.16346	1.01117	0.855285	0.741674	0.899911	1.13607	-0.06335	-0.42079	D	8	T-Signal transduction mechanisms
Cthe_0636	hypothetical protein	2.16302	1.80448	1.40841	1.23868	1.38157	0.479093	0.658548	0.554653	0.952862	1.02262	0.363764	0.244232	D	8	S-Hypothetical
Cthe_0729	Dockerin type 1 protein	-1.31226	-1.23119	-1.53435	-0.77059	-1.28083	-2.02255	-0.9518	-1.25367	-0.36827	-0.12416	1.43256	0.147326	D	3	R-General function prediction only
Cthe_0745	glycoside hydrolase family 9	-2.46484	-2.45074	-2.06624	-1.16216	-1.25011	-1.93428	-1.22391	-1.1817	-0.38752	-1.55384	0.317238	-0.17872	D	3	R-General function prediction only
Cthe_0758	UPF0102 protein yraN	1.21452	0.918468	0.302346	-0.0813	0.38968	1.15734	0.198057	0.684573	-0.24665	-0.11505	-2.37655	-0.46617	D	5	B, L-Chromatin structure and dynamics, DNA replication, recombination and repair
Cthe_0789	RNA-binding S4 domain protein	1.06064	0.940133	0.772917	0.308688	0.742324	1.14704	1.2474	0.878679	0.30067	1.00506	0.551692	0.400292	D	9	S-Hypothetical
Cthe_0876	glycosyl transferase family protein	1.33292	1.14833	0.691484	0.214709	0.27563	1.32756	0.556929	0.31856	0.569879	1.9937	1.67965	1.05773	D	8	R-General function prediction only
Cthe_0915	hypothetical protein	-0.50251	-1.06133	-0.74773	-0.48691	0.649413	1.14681	0.405142	0.497626	0.019708	1.92401	1.32638	1.06017	D	7	S-Hypothetical
Cthe_0938	regulatory protein DeoR	-0.61549	0.510468	0.347836	1.13951	1.49032	1.36131	1.52763	1.41511	-0.2037	2.21947	2.5346	1.9572	D	10	R-General function prediction only
Cthe_0953	Aspartate carbamoyltransferase	-1.01223	0.224776	0.559823	0.605828	0.948059	2.58977	1.91964	1.85086	0.39806	2.07103	1.41148	0.984604	D	10	F-Nucleotide transport and metabolism
Cthe_0964	amino acid-binding ACT domain protein	-2.32149	-1.89426	-2.26517	-0.49815	1.33734	1.24252	1.17655	1.02101	0.210097	0.639422	1.25687	0.568292	D	9	R-General function prediction only
Cthe_1025	protein of unknown function DUF512	2.08074	2.1543	1.48833	0.595412	0.733498	1.25509	1.15034	0.499686	0.661089	1.04799	0.187355	1.09891	D	8	C-Energy production and conversion
Cthe_1028	Acetate kinase	1.84257	1.50091	1.42903	0.451816	1.16958	1.92608	1.19319	0.805878	-0.1326	1.14616	0.586252	1.06346	D	8	C-Energy production and conversion
Cthe_1030	Tetratricopeptide TPR_2 repeat-containing protein	1.48586	0.990477	0.871756	0.394182	0.584617	1.5609	0.457083	0.81046	0.557754	1.31608	0.849497	1.42463	D	8	R-General function prediction only
Cthe_1032	Glutamyl-tRNA(Gln) amidotransferase subunit A	1.48141	1.03252	0.946754	0.190187	0.416455	1.23321	0.128968	0.218449	0.584853	1.08665	0.328959	0.730859	D	8	J-Translation, ribosomal structure and biogenesis
Cthe_1120	hypothetical protein	-2.48218	-2.38865	-1.85982	-1.2289	-0.85105	-1.83572	-1.31312	-0.98609	0.182995	-2.11322	-1.64756	-1.45299	D	3	S-Hypothetical
Cthe_1177	nicotinate phosphoribosyltransferase	-2.51451	-2.04783	-1.47343	-0.85337	-0.61993	-1.50692	-0.52274	-0.76713	-0.4313	-1.25074	-0.36433	-0.92917	D	3	H-Coenzyme metabolism
Cthe_1230	competence protein ComEA helix-hairpin-helix repeat protein	-0.87071	-1.39402	-1.27511	-0.75134	-1.52409	-2.47398	-1.37667	-1.37507	0.343727	-1.4513	-0.60798	-0.29689	D	3	B, L-Chromatin structure and dynamics, DNA replication, recombination and repair
Cthe_1252	Auxin Efflux Carrier	2.64854	1.95783	1.68706	0.913594	1.63325	2.78404	1.18173	1.37722	1.10228	2.04601	0.397034	0.745668	D	8	R-General function prediction only
Cthe_1279	50S ribosomal protein L28	1.34115	0.812169	0.028695	-0.75407	1.45133	1.56327	0.355696	0.49428	0.147289	1.62328	1.87065	1.45889	D	8	R-General function prediction only
Cthe_1322	Chaperone protein dnaK	-1.43137	-1.54281	-0.83129	-0.44778	-1.20758	-2.60715	-0.99456	-1.52997	-0.4743	-2.20035	-0.22579	-0.72984	D	3	Y, V, Z, W, U, D, O, M, N, P, Q-Cellular Processes
Cthe_1323	GrpE protein	-1.11942	-1.60739	-1.14784	-0.84427	-1.85802	-2.34858	-1.59122	-1.53382	-0.36746	-2.05607	-1.35143	-0.77037	D	3	Y, V, Z, W, U, D, O, M, N, P, Q-Cellular Processes
Cthe_1335	peptidase A24A prepilin type IV	0.022556	-0.69356	-1.15087	-0.28729	-0.61733	-1.38556	-1.01642	-0.96178	0.163148	-2.09929	-2.16253	-1.82509	D	3	R-General function prediction only
Cthe_1356	glycosyltransferase	1.58114	1.15954	0.651468	0.178035	1.04113	1.53727	0.951301	0.990326	0.460819	1.20413	-0.33201	0.449965	D	8	R-General function prediction only
Cthe_1390	alpha/beta hydrolase fold	1.76755	2.00094	1.97914	1.95629	2.49226	2.4682	1.54915	1.51657	1.25735	3.66479	2.90796	2.74561	D	8	I-Lipid metabolism
Cthe_1424	hypothetical protein	1.63213	1.26877	1.58225	0.794528	1.19919	2.16113	1.30726	1.26608	0.140752	2.22777	1.35709	0.36115	D	8	S-Hypothetical
Cthe_1448	MATE efflux family protein	2.21623	1.61941	1.41236	0.636535	1.92894	3.32325	1.61528	1.85738	1.30569	2.76656	0.953439	1.30536	D	8	Y, V, Z, W, U, D, O, M, N, P, Q-Cellular Processes
Cthe_1559	Cys/Met metabolism pyridoxal-phosphate-dependent protein	-0.44898	-1.51721	-1.7074	-1.64684	-0.68418	-1.61253	-0.87534	-1.07929	1.79315	0.77014	0.374341	-0.32949	D	1	E-Amino acid transport and metabolism
Cthe_1562	protein of unknown function DUF214	-0.83165	-1.41019	-1.42007	-1.05891	-0.45707	-1.21884	-0.20286	-0.48664	1.74153	0.680706	0.646909	-0.01671	D	1	Y, V, Z, W, U, D, O, M, N, P, Q-Cellular Processes
Cthe_1619	transcriptional regulator, AbrB family	-2.33747	-1.79241	-1.57828	-0.9396	-1.39724	-1.94953	-1.30189	-1.17979	-0.726	-1.88089	-0.42636	-0.78634	D	3	R-General function prediction only
Cthe_1620	protein of unknown function DUF132	-2.74234	-2.15362	-2.01984	-1.16867	-1.28442	-2.16991	-1.34109	-1.17094	-0.63417	-2.03506	-0.41191	-0.66376	D	3	R-General function prediction only
Cthe_1743	protein of unknown function DUF955	-2.13206	-2.3575	-2.12926	-1.40178	-2.1413	-2.33558	-1.33621	-0.95082	-1.88971	-2.76616	-2.58269	-2.72401	D	3	R-General function prediction only
Cthe_1744	hypothetical protein	-0.78682	-0.53934	-1.12019	-0.58618	-2.3366	-1.91936	-0.99896	-0.53413	-1.03879	-1.65568	-2.09091	-1.22637	D	3	S-Hypothetical
Cthe_1745	helix-turn-helix domain protein	-0.94856	-0.77324	-1.57909	-0.79338	-2.05084	-1.73739	-1.01254	-0.44713	-1.18898	-1.5779	-2.72993	-1.27072	D	3	R-General function prediction only
Cthe_1746	hypothetical protein	-0.93082	-0.83422	-1.00545	-0.29016	-1.62291	-2.29341	-1.9354	-1.37708	-0.32529	-1.98895	-2.98192	-1.81781	D	3	S-Hypothetical
Cthe_1747	DNA mismatch endonuclease Vsr	0.242945	-0.28753	-1.12342	-0.90073	-0.32467	-1.18317	-1.56817	-0.99228	-0.40196	-1.83279	-2.18507	-0.52957	D	3	B, L-Chromatin structure and dynamics, DNA replication, recombination and repair
Cthe_1748	Restriction endonuclease, type II, AlwI	-0.33267	-0.83806	-1.57931	-0.97677	-0.31247	-1.30519	-1.32915	-0.8307	-0.31109	-1.74106	-1.32336	-0.37419	D	3	R-General function prediction only
Cthe_1749	DNA-cytosine methyltransferase	-1.33214	-1.14312	-1.38941	-1.03695	-1.31974	-1.92856	-1.67746	-1.43609	0.121415	-1.75853	-1.41009	-0.8134	D	3	B, L-Chromatin structure and dynamics, DNA replication, recombination and repair
Cthe_1753	ABC-type transporter, integral membrane subunit	-1.02454	-1.05986	-1.44553	-1.275	-1.44136	-2.31669	-1.54007	-2.01106	0.168821	-1.44167	-0.85557	-0.39045	D	3	Y, V, Z, W, U, D, O, M, N, P, Q-Cellular Processes
Cthe_1758	protein of unknown function DUF583	1.21842	1.13602	1.32995	0.923858	1.0197	1.5596	0.458547	0.822376	0.721386	2.27716	1.55429	1.3711	D	8	Y, V, Z, W, U, D, O, M, N, P, Q-Cellular Processes
Cthe_1782	ribosomal protein S9	1.11149	0.870277	0.388434	0.378309	1.10009	1.12898	0.214007	0.280906	0.402871	1.5562	0.682381	0.299798	D	8	J-Translation, ribosomal structure and biogenesis
Cthe_1783	ribosomal protein L13	1.10133	1.03612	0.604658	0.608686	0.881808	1.44927	0.578485	0.806955	0.458305	1.80376	0.820635	1.00377	D	8	J-Translation, ribosomal structure and biogenesis
Cthe_1799	ABC transporter related	1.46582	0.880985	1.03573	0.606957	1.00321	1.65797	0.954778	0.87423	0.930916	1.02654	-0.28509	-0.73672	D	8	R-General function prediction only
Cthe_1800	Peptidoglycan-binding lysin domain	1.21973	0.968073	1.39115	0.939025	-0.60073	-0.70778	-1.05192	-0.98077	0.413579	-0.4835	-1.69687	-1.44946	D	5	R-General function prediction only
Cthe_1810	peptidase M56 BlaR1	-0.73131	-0.83848	-1.06878	-0.6905	-1.18424	-1.92541	-0.97396	-1.17932	-0.24742	-1.69557	-1.24414	-1.71331	D	3	A, K-Transcription, RNA processing and modification
Cthe_1851	protein of unknown function DUF1113	-1.64227	-2.32629	-2.6973	-2.33663	-1.51337	-2.45982	-1.78849	-1.56179	-0.29838	-2.84059	-2.29093	-1.76456	D	3	S-Hypothetical
Cthe_1879	hypothetical protein	-1.56394	-1.25828	-0.99196	-0.52831	-0.48919	-1.32305	-0.88991	-0.94006	0.06642	-1.54648	-1.07053	-1.34229	D	3	S-Hypothetical
Cthe_1898	hypothetical protein	1.63755	1.16865	0.705311	0.496733	1.21365	1.53999	0.662118	0.937656	0.170068	0.963616	0.793597	1.30139	D	8	S-Hypothetical
Cthe_1962	pseudouridine synthase, RluA family	0.721806	1.0435	1.32717	1.06777	0.43018	1.23102	0.706802	0.700584	-0.32915	-0.30429	-1.62246	-2.07919	D	5	J-Translation, ribosomal structure and biogenesis
Cthe_1981	hypothetical protein	-1.38325	-1.10284	-1.1702	-0.31111	-0.838	-1.13774	-1.1629	-0.77234	-0.17046	-2.33908	-0.98012	-1.55792	D	3	S-Hypothetical
Cthe_1987	hypothetical protein	-1.44595	-1.25495	-1.35546	-0.48218	-1.01268	-1.61821	-1.30442	-1.09936	0.06436	-2.35063	-1.67322	-2.07233	D	3	S-Hypothetical
Cthe_2021	hypothetical protein	-1.54904	-1.64603	-1.39574	-0.77874	-1.30179	-2.01654	-1.4672	-1.32862	-0.08421	-2.20672	-1.0635	-1.57722	D	3	S-Hypothetical
Cthe_2030	Hedgehog/intein hint domain protein	0.618647	-0.06834	-0.73185	-1.16333	0.592737	1.16685	-0.00348	0.809286	0.231852	-0.53367	-1.54146	-0.31436	D	9	R-General function prediction only
Cthe_2046	hypothetical protein	1.00274	1.0981	0.643226	0.340386	0.790018	1.24508	0.334024	0.731338	-0.04724	0.173148	-1.38119	0.119445	D	9	S-Hypothetical
Cthe_2130	Protein of unknown function DUF2089	-1.22867	-1.04874	-0.38574	0.016686	-1.23942	-1.77767	-0.80508	-0.52439	-0.51189	-1.22342	-0.1923	-0.16316	D	1	R-General function prediction only
Cthe_2146	copper amine oxidase-like domain-containing protein	-0.67695	-1.36543	-1.47799	-1.30395	-0.18513	-1.46098	-0.13893	-0.64244	0.174701	-2.24839	-0.51619	-1.31821	D	3	R-General function prediction only
Cthe_2187	30S ribosomal protein S6	2.10023	2.61424	2.36402	2.22826	0.744127	1.34818	1.1816	1.31263	0.234826	1.95821	1.20493	1.72935	D	8	J-Translation, ribosomal structure and biogenesis
Cthe_2265	H+transporting two-sector ATPase C (AC39) subunit	-0.57697	-0.11554	0.386752	1.30167	1.03276	0.829469	1.04456	0.715468	-0.44339	1.08756	2.24628	2.13336	D	7	C-Energy production and conversion
Cthe_2310	copper amine oxidase-like domain-containing protein	-1.39546	-1.33196	-1.3402	-0.41105	-1.04892	-1.94621	-0.99502	-1.1003	0.04728	-1.27213	-1.58638	-1.93093	D	3	R-General function prediction only
Cthe_2313	protein of unknown function DUF218	0.76145	0.810932	0.870439	1.00479	0.903114	1.44068	0.187705	0.568493	0.622291	1.72435	0.629435	0.453313	D	8	S-Hypothetical
Cthe_2343	GCN5-related N-acetyltransferase	1.00647	1.14432	0.953117	0.752877	0.580258	1.55377	1.36383	1.51453	-0.04996	1.10397	0.482457	1.35508	D	8	R-General function prediction only
Cthe_2353	Ig domain protein group 1 domain protein	1.5181	1.10883	1.16677	0.687588	0.947373	1.15063	0.543656	0.651275	0.526504	1.07539	0.24536	0.500097	D	8	R-General function prediction only
Cthe_2435	electron transport complex, RnfABCDGE type, B subunit	2.45406	1.89554	2.19012	1.04896	1.38021	1.77023	0.975504	1.05321	-1.0658	-0.17229	-0.73235	-1.11736	D	6	C-Energy production and conversion
Cthe_2455	integrase family protein	-1.19433	-1.54499	-1.05221	-0.23384	-0.61545	-1.47358	-0.76953	-0.85092	-0.25994	-1.62441	-0.38964	-0.44706	D	1	B, L-Chromatin structure and dynamics, DNA replication, recombination and repair
Cthe_2521	RNA polymerase sigma-I factor	1.18952	1.39966	1.57403	0.991848	1.63544	2.32836	1.79757	1.93582	0.121057	2.04615	1.30852	2.00016	D	8	A, K-Transcription, RNA processing and modification
Cthe_2522	hypothetical protein	1.12989	0.440887	1.4207	0.720618	1.09065	1.31528	1.64883	1.51235	0.313118	1.22801	0.929936	1.97924	D	8	S-Hypothetical
Cthe_2524	transcriptional regulator, Rrf2 family	2.89922	2.23195	1.992	0.369977	1.7276	0.980074	0.806975	0.161372	0.222725	1.08358	-0.29807	-0.71698	D	8	A, K-Transcription, RNA processing and modification
Cthe_2525	Glutamyl-tRNA reductase	3.79071	3.48659	3.61756	0.484416	1.12701	1.09807	0.3011	0.083315	0.741443	2.64885	-0.57418	-0.76657	D	6	H-Coenzyme metabolism
Cthe_2528	uroporphyrin-III C-methyltransferase	2.72925	3.21052	2.73348	-0.4978	-0.05728	1.39759	-1.0618	-0.19946	0.542249	2.78478	-1.47567	-1.07394	D	6	H-Coenzyme metabolism
Cthe_2529	delta-aminolevulinic acid dehydratase	2.03298	2.50836	1.50484	-1.26905	-0.11886	1.09185	-1.57386	-0.92424	0.267514	2.24876	-2.06576	-1.94391	D	6	H-Coenzyme metabolism
Cthe_2530	glutamate-1-semialdehyde-2,1-aminomutase	1.59408	1.46328	0.991771	-1.82757	-0.1946	-0.1814	-1.79455	-1.97316	0.016401	0.99964	-2.11393	-3.11353	D	6	H-Coenzyme metabolism
Cthe_2532	sulfate ABC transporter, inner membrane subunit CysT	-0.48847	0.039213	-0.92151	-2.33174	-1.89561	-2.92092	-3.07329	-3.54863	0.181808	0.53633	-1.95444	-3.23437	D	4	Y, V, Z, W, U, D, O, M, N, P, Q-Cellular Processes
Cthe_2533	sulfate ABC transporter, inner membrane subunit CysW	-0.25487	0.098059	-0.96638	-2.28509	-1.7705	-2.82074	-3.29298	-3.45664	0.532156	0.85603	-2.061	-2.94765	D	4	Y, V, Z, W, U, D, O, M, N, P, Q-Cellular Processes
Cthe_2534	sulfate ABC transporter, ATPase subunit	0.001912	0.068234	-1.02441	-2.10493	-1.66967	-2.60295	-2.96088	-3.29679	0.676409	0.69431	-1.86796	-2.68299	D	4	Y, V, Z, W, U, D, O, M, N, P, Q-Cellular Processes
Cthe_2535	adenylylsulfate reductase, thioredoxin dependent	0.000905	0.044409	-1.29562	-2.59606	-1.53984	-2.85638	-3.26955	-3.45366	0.507448	0.158777	-2.33216	-2.7831	D	4	E-Amino acid transport and metabolism
Cthe_2536	phosphoadenosine phosphosulfate reductase	0.677788	0.538294	-0.69248	-1.61293	-1.57989	-2.48405	-2.87797	-3.17019	0.715427	0.602792	-1.83576	-1.91002	D	4	E-Amino acid transport and metabolism
Cthe_2537	sulfate adenylyltransferase, large subunit	0.685848	0.351392	-0.90697	-2.439	-1.24479	-2.37466	-2.90457	-3.12224	-0.26317	0.095034	-2.07521	-2.77162	D	4	Y, V, Z, W, U, D, O, M, N, P, Q-Cellular Processes
Cthe_2539	UBA/THIF-type NAD/FAD binding protein	0.53557	0.749267	-0.41558	-2.28439	-0.95869	-1.97855	-2.45634	-2.91036	-0.23411	0.274568	-1.92671	-2.54104	D	4	H-Coenzyme metabolism
Cthe_2540	Mov34/MPN/PAD-1 family protein	0.913946	0.777033	-0.27203	-1.80891	-1.32021	-2.17122	-2.65482	-3.00003	-0.42777	-0.05365	-2.0076	-2.56666	D	4	R-General function prediction only
Cthe_2541	nitrite and sulphite reductase 4Fe-4S region	0.845272	0.352153	-0.78197	-2.95054	-0.81605	-2.17804	-2.97524	-3.37972	-0.84151	-0.40813	-2.67253	-3.50035	D	4	C-Energy production and conversion
Cthe_2542	SirA-like domain-containing protein	1.13278	0.530837	0.212435	-1.91363	-0.58737	-1.90884	-2.16103	-2.96066	-0.11546	-0.33615	-1.69166	-2.43931	D	4	R-General function prediction only
Cthe_2549	Dockerin type 1 protein	1.41553	1.55519	1.34512	0.833686	1.14328	1.80719	0.842795	0.899972	0.64173	1.48233	0.383804	0.261203	D	8	R-General function prediction only
Cthe_2552	Radical SAM domain protein	0.774805	0.85201	1.31631	0.647624	0.348853	1.33214	0.701092	0.611222	0.162809	1.18332	0.353867	-0.03893	D	8	R-General function prediction only
Cthe_2556	Radical SAM domain protein	0.310171	0.530028	1.06837	0.694411	0.699647	1.47205	0.998607	1.09355	-0.7877	1.74677	1.10741	0.60731	D	8	R-General function prediction only
Cthe_2562	glucose-1-phosphate cytidylyltransferase	2.28845	2.18068	2.88839	2.39957	1.14761	1.8599	0.267288	1.04147	0.702789	2.20871	0.326755	0.568306	D	8	Y, V, Z, W, U, D, O, M, N, P, Q-Cellular Processes
Cthe_2563	hypothetical protein	1.17166	1.5071	1.86881	1.63616	1.21205	1.25855	0.697099	0.690448	0.162799	1.38889	0.514906	0.629592	D	8	S-Hypothetical
Cthe_2590	Glycoside hydrolase, family 10 / Carbohydrate-binding, CenC-like / Dockerin type 1	-2.52645	-1.8508	-1.45945	-0.62562	-1.46852	-2.62517	-1.18344	-1.40157	-0.58704	-2.15158	-0.89326	-1.62276	D	3	G-Carbohydrate transport and metabolism
Cthe_2620	fagellar hook-basal body protein	1.35122	1.15375	1.06837	0.515808	0.914007	1.25788	0.379755	0.578041	0.649436	1.61279	1.26252	1.02835	D	8	Y, V, Z, W, U, D, O, M, N, P, Q-Cellular Processes
Cthe_2676	GumN family protein	-0.87345	-1.05574	-0.57373	-0.09188	1.84544	1.78076	1.13265	1.27137	0.156838	0.87164	1.50136	1.19762	D	10	S-Hypothetical
Cthe_2784	cobalamin B12-binding domain protein	0.363827	-1.02956	0.566916	-3.42969	0.434291	-1.49168	-1.16421	-1.56135	0.671289	-0.25404	-1.1587	-2.5782	D	5	R-General function prediction only
Cthe_2785	methyltransferase MtaA/CmuA family	1.05084	-0.46582	0.99846	-2.81745	0.434022	-1.47202	-1.25031	-1.77981	1.14875	0.020299	-0.60667	-2.01419	D	5	H-Coenzyme metabolism
Cthe_2786	methyltransferase MtaA/CmuA family	0.436093	-0.40516	0.644305	-2.60403	0.412074	-0.8386	-0.84431	-1.3844	0.275651	-0.0252	-0.69893	-2.03865	D	5	H-Coenzyme metabolism
Cthe_2787	ferredoxin	0.358384	-0.41831	0.275318	-2.30688	0.358748	-0.73558	-0.89523	-1.43155	0.127716	-0.18901	-0.7556	-2.32357	D	5	R-General function prediction only
Cthe_2789	ABC-type transporter, periplasmic subunit family 3	-0.16353	-0.43874	0.116036	-1.27744	0.0393	-0.45659	-0.38818	-1.10385	-0.14314	-0.13916	-0.20185	-1.70986	D	5	Y, V, Z, W, U, D, O, M, N, P, Q-Cellular Processes
Cthe_2800	aminotransferase class I and II	1.23997	1.04694	0.403554	-0.44744	-0.66365	-0.79539	-0.86231	-1.19626	0.033562	-0.03449	-0.77745	-1.31248	D	5	E-Amino acid transport and metabolism
Cthe_2801	carbon-monoxide dehydrogenase, catalytic subunit	1.09472	1.13026	-0.43083	-1.77156	-1.10694	-1.23154	-2.19961	-2.13736	-0.37426	0.023911	-1.83749	-2.37298	D	4	C-Energy production and conversion
Cthe_2802	ABC-type transporter, periplasmic subunit family 3	1.2318	1.34265	-0.29143	-2.01003	-1.70025	-1.87414	-2.95538	-3.27263	-0.27866	-0.23649	-2.53394	-2.62616	D	4	Y, V, Z, W, U, D, O, M, N, P, Q-Cellular Processes
Cthe_2803	ABC-type transporter, integral membrane subunit	1.09813	1.07596	-0.3199	-1.36699	-1.08651	-1.15434	-2.11082	-2.27234	0.327947	0.26195	-1.80779	-2.26933	D	4	Y, V, Z, W, U, D, O, M, N, P, Q-Cellular Processes
Cthe_2804	ABC transporter related	0.783957	0.792018	-0.31131	-1.66106	-1.1738	-1.85194	-2.54945	-2.76947	0.097523	-0.1734	-1.82938	-2.75443	D	4	Y, V, Z, W, U, D, O, M, N, P, Q-Cellular Processes
Cthe_2808	regulatory protein LacI	-1.80341	-1.95281	-1.31504	-0.70368	-0.90594	-1.66049	-0.82604	-0.60895	0.137081	-1.79795	-0.7038	-0.91269	D	3	A, K-Transcription, RNA processing and modification
Cthe_2836	hypothetical protein	-1.77947	-1.04597	-1.44433	-0.4506	-1.31973	-2.0317	-0.95512	-1.37865	-0.25935	-3.46422	-0.96407	-1.99369	D	3	S-Hypothetical
Cthe_2846	hypothetical protein	-1.29695	-0.89173	-0.52706	-0.05683	-1.23326	-1.40726	-1.08946	-0.9225	0.030044	-2.11042	-1.08109	-1.36288	D	3	S-Hypothetical
Cthe_2850	transposase IS116/IS110/IS902 family protein	-0.37513	-1.0246	0.161697	0.179755	-0.05701	-1.06585	-0.31599	-0.89134	-1.31889	-3.2887	-1.78682	-1.5809	D	5	R-General function prediction only
Cthe_2852	hypothetical protein	-1.05553	-1.04635	-1.01818	-0.35541	-0.72525	-0.94378	-1.18667	-0.70395	0.070584	-1.82667	-1.46579	-1.71048	D	3	S-Hypothetical
Cthe_2864	hypothetical protein	-1.3995	-0.88614	-0.73351	-0.01311	-1.08023	-1.60538	-0.30979	-0.89555	0.007848	-2.5968	0.133715	-1.43695	D	1	S-Hypothetical
Cthe_2870	protein of unknown function DUF21	-1.08781	-1.06118	-0.56167	0.062452	-1.39576	-2.04424	-1.06049	-0.62005	-0.83917	-1.71934	-0.68979	-0.41134	D	1	R-General function prediction only
Cthe_2871	TipAS antibiotic-recognition domain-containing protein	-1.70189	-1.53203	-0.96017	-0.06151	-1.85285	-2.66716	-1.55092	-1.19019	-1.31299	-2.29012	-0.97327	-0.72626	D	3	R-General function prediction only
Cthe_2969	regulatory protein GntR HTH	-1.18868	-1.03109	-0.96856	-0.7589	-1.00404	-0.87829	-0.9007	-0.1586	-0.06594	-1.01817	-1.33011	-1.7748	D	3	A, K-Transcription, RNA processing and modification
Cthe_2970	ABC transporter related	-1.27327	-1.36926	-1.27224	-0.58018	-1.11616	-1.79457	-1.44886	-0.82493	0.266815	-1.19527	-1.17902	-1.36682	D	3	Y, V, Z, W, U, D, O, M, N, P, Q-Cellular Processes
Cthe_3023	respiratory-chain NADH dehydrogenase subunit 1	2.58691	2.19638	2.00012	1.33617	0.506431	1.23802	0.186858	0.429565	1.29777	1.38002	-0.26842	0.537611	D	8	C-Energy production and conversion
Cthe_3035	D-isomer specific 2-hydroxyacid dehydrogenase NAD-binding	-1.41848	-1.40606	-1.18055	-0.81731	1.70097	1.68921	1.05082	1.32619	-0.53943	0.567099	0.974998	1.10909	D	10	E-Amino acid transport and metabolism
Cthe_3038	copper amine oxidase-like domain-containing protein	-1.15673	-1.2343	-0.99348	-0.30502	-2.12976	-2.77288	-1.44011	-0.98967	-0.48284	-2.11547	-1.61984	-1.4579	D	3	R-General function prediction only
Cthe_3039	cell divisionFtsK/SpoIIIE	-0.56375	-0.66166	-1.06934	-0.73815	-1.39866	-1.56676	-0.67753	-0.57103	-0.03882	-1.98296	-1.45512	-0.78725	D	3	Y, V, Z, W, U, D, O, M, N, P, Q-Cellular Processes
Cthe_3113	Nucleotidyl transferase	-0.87172	-1.01143	-1.13279	-0.54345	-1.97182	-2.89012	-1.96992	-1.78742	-0.1491	-2.14164	-1.38557	-1.46086	D	3	Y, V, Z, W, U, D, O, M, N, P, Q-Cellular Processes
Cthe_3114	glycosyl transferase group 1	-1.24109	-0.79566	-0.51905	-0.00406	-2.34032	-3.58816	-1.82713	-2.17928	-0.392	-2.95049	-1.20608	-1.52663	D	3	Y, V, Z, W, U, D, O, M, N, P, Q-Cellular Processes
Cthe_3126	NUDIX hydrolase	-1.92714	-1.7327	-1.50584	-0.5454	-1.10827	-2.14937	-1.45732	-1.44446	-0.12166	-2.97027	-1.70673	-2.35809	D	3	F-Nucleotide transport and metabolism
Cthe_3127	peptidase M56 BlaR1	-1.65283	-1.18656	-1.46557	-0.54888	-0.78841	-1.42161	-1.08014	-0.82318	-0.30427	-2.71518	-1.73722	-1.66054	D	3	A, K-Transcription, RNA processing and modification
Cthe_3141	Carbohydrate binding family 6	-2.6194	-2.88704	-2.64359	-1.21218	-1.7803	-3.53251	-1.47892	-1.76354	-0.02009	-2.66544	0.382589	-0.81787	D	3	E-Amino acid transport and metabolism
Cthe_3170	ABC transporter related	-1.53481	-1.74199	-2.33262	-1.51275	-1.30901	-1.89249	-0.81934	-0.99676	0.150982	-1.12716	-0.1645	-0.77621	D	3	Y, V, Z, W, U, D, O, M, N, P, Q-Cellular Processes
Cthe_3171	hypothetical protein	-0.67272	-1.20612	-1.45276	-0.81555	-1.40371	-1.76487	-0.76519	-0.94132	0.041278	-1.15896	-0.37328	-0.02618	D	2	S-Hypothetical

## Sheet: Supplementary Table 3
Supplementary Table 3: Genes encoding transcriptional regulators that were significantly (p < 0.05) differentially expressed in the treatments relative to the control C. thermocellum fermentations over the four sampling time points analyzed in this analysis. Expression differences are expressed as log2 transformed values. Red shading indicates up regulation in the treatment relative to the contro…
Locus Tag	Functional annotation	Ratio: Control - Ethanol				Ratio: Control - Furfural				Ratio: Control - Heat				Venn Diagram code	Heirarchical cluster	Functional categories
		10 min	30 min	60 min	120 min	10 min	30 min	60 min	120 min	10 min	30 min	60 min	120 min
Cthe_0049	helix-turn-helix domain protein	-0.7334	-0.52714	-0.41947	0.210076	-0.99053	-1.44671	-0.56991	-0.52325	-0.15776	-1.35951	-0.70702	0.118529	B	2	R-General function prediction only
Cthe_0085	Negative regulator of genetic competence	-1.12626	-0.63192	-0.43879	0.112972	-0.46268	-0.77253	-0.17479	-0.04695	-0.42489	-0.03262	1.01514	0.360875	E	1	Y, V, Z, W, U, D, O, M, N, P, Q-Cellular Processes
Cthe_0119	anti-sigma F factor	-0.07053	-0.13566	-0.31334	-0.19724	0.468039	1.043	1.53947	1.56987	0.366341	0.495191	1.15564	0.752436	C	9	T-Signal transduction mechanisms
Cthe_0167	response regulator receiver	1.21414	1.32113	0.32801	0.237862	0.798826	0.895545	0.458145	0.429495	0.311213	0.550873	-0.81393	-0.18259	G	6	R-General function prediction only
Cthe_0237	transcriptional regulator domain-containing protein	0.785203	1.13667	0.651915	0.347286	1.72317	1.31207	1.82357	0.959436	-0.35671	0.549544	-0.09934	0.310651	F	10	T-Signal transduction mechanisms
Cthe_0245	regulatory protein ArsR	-1.31924	-1.52479	-1.16818	-0.91062	-1.13823	-1.17722	-0.76351	-0.77166	-0.27886	-0.63604	0.030135	-0.15164	F	1	A, K-Transcription, RNA processing and modification
Cthe_0286	ATP-binding region ATPase domain protein	0.21877	0.047151	-0.04628	-0.05883	1.8649	2.31784	1.62463	1.30936	0.385469	1.05676	1.40988	1.34344	B	10	T-Signal transduction mechanisms
Cthe_0364	helix-turn-helix domain protein	0.115933	0.41538	0.548274	0.277089	-0.05827	-0.34642	-0.97549	-1.09133	-0.25761	0.300883	-1.00388	-1.21836	C	5	R-General function prediction only
Cthe_0479	response regulator receiver	-0.76469	-0.1427	0.299668	0.643105	-1.17022	-1.44416	-0.61739	-0.63764	-0.63642	-0.97216	-0.53536	-1.11532	C	2	T-Signal transduction mechanisms
Cthe_0537	response regulator receiver	-0.13993	-0.38298	-0.56394	-0.20217	0.592819	0.522332	0.312533	0.154992	0.113173	0.86115	1.9367	1.78939	A	7	T-Signal transduction mechanisms
Cthe_0546	ferric-uptake regulator	-0.29439	-0.46665	-0.70026	-0.67517	0.471346	0.224736	0.237306	0.297087	0.150368	0.194682	1.31773	1.1421	A	7	Y, V, Z, W, U, D, O, M, N, P, Q-Cellular Processes
Cthe_0552	Cupin 2 conserved barrel domain protein	-1.18229	-0.90852	-0.58885	-0.54944	-0.02658	0.133151	0.236218	0.021526	0.302743	0.822368	2.46963	1.43905	E	7	R-General function prediction only
Cthe_0583	Stage II sporulation protein E	-0.00113	0.353268	0.3897	0.655538	0.580701	1.10919	0.216585	0.543817	-0.31958	0.983154	0.556533	1.02031	C	8	T-Signal transduction mechanisms
Cthe_0653	transcriptional regulator nikr, CopG family	-1.20584	-0.51598	-0.63856	-0.35121	-0.44711	-0.30034	-0.23186	-0.21345	0.004058	0.424676	0.284682	-0.24445	G	1	R-General function prediction only
Cthe_0688	segregation and condensation protein B	0.470051	0.36375	0.33358	-0.07892	0.45462	1.15049	0.955435	0.969562	-0.23197	0.684826	1.50985	1.77706	B	8	A, K-Transcription, RNA processing and modification
Cthe_0751	Cupin 2 conserved barrel domain protein	0.840658	1.43277	1.38341	1.2843	-1.37077	-0.94781	-0.40476	-0.80454	0.314511	0.777571	1.68333	0.533614	F	8	R-General function prediction only
Cthe_0811	response regulator receiver	-0.40274	-0.25271	0.550287	0.689844	-0.54155	-1.44503	-0.22158	-0.77164	0.125354	-0.75968	-0.38185	-0.98797	C	2	T-Signal transduction mechanisms
Cthe_0812	sporulation transcription factor Spo0A	-0.83695	-1.09925	-0.83065	-0.51373	-0.53638	-0.80015	-0.06175	0.078948	0.745407	-0.03488	-0.57016	-0.71422	G	1	T-Signal transduction mechanisms
Cthe_0938	regulatory protein DeoR	-0.61549	0.510468	0.347836	1.13951	1.49032	1.36131	1.52763	1.41511	-0.2037	2.21947	2.5346	1.9572	D	10	R-General function prediction only
Cthe_1049	Regulatory protein recX	0.662816	0.463581	-0.14324	-0.23624	0.563201	0.02159	0.014053	0.10343	-0.48432	-0.18326	-1.06512	0.246183	A	5	R-General function prediction only
Cthe_1112	regulatory protein ArsR	-0.14737	0.0541	-1.17677	-0.38391	-0.83803	-1.05265	-1.37207	-1.17873	-0.36096	0.212259	-0.67879	-0.42947	F	2	R-General function prediction only
Cthe_1154	helix-turn-helix domain protein	-0.15728	0.140286	-0.10057	-0.28746	-0.74844	-0.17745	-0.5403	-1.03648	-0.74417	-0.48938	-0.29535	-0.86091	C	2	R-General function prediction only
Cthe_1310	Accessory gene regulator B	0.802865	1.00866	0.420097	0.566322	0.057724	0.117988	-0.06861	-0.07106	0.127888	-0.6875	-1.24285	-1.39142	G	5	Y, V, Z, W, U, D, O, M, N, P, Q-Cellular Processes
Cthe_1318	response regulator receiver	0.137527	-0.00379	-0.04441	0.203887	-0.78366	-1.36102	-0.85624	-0.8179	-0.23053	-1.1642	-0.83204	-0.90911	B	3	T-Signal transduction mechanisms
Cthe_1380	response regulator receiver	-1.01904	-0.26025	-0.61947	-0.17694	-0.11696	-0.24653	0.116525	0.042909	-0.92917	-0.07882	0.430545	0.633957	G	7	Y, V, Z, W, U, D, O, M, N, P, Q-Cellular Processes
Cthe_1408	response regulator receiver	-1.21148	-0.56491	-0.78469	-0.44861	-0.73471	-0.14859	-0.15281	-0.12446	-0.20366	0.198777	0.633287	0.421882	G	1	T-Signal transduction mechanisms
Cthe_1449	regulatory protein MarR	1.53551	1.27616	0.902409	0.162949	0.84973	2.00065	0.898433	1.17892	0.533538	1.51526	0.039133	0.554415	F	8	R-General function prediction only
Cthe_1502	regulatory protein MarR	-0.13067	-0.10455	-0.79897	-0.82075	-1.14729	-0.75436	-0.29918	-0.27059	-0.50087	-0.27819	-0.14478	-1.12802	B	2	A, K-Transcription, RNA processing and modification
Cthe_1528	response regulator receiver	-0.56993	-0.07758	-0.25326	-0.14002	-0.92545	-0.96253	-0.88046	-0.88475	0.112905	-0.97605	-1.41214	-1.10501	A	3	T-Signal transduction mechanisms
Cthe_1538	helix-turn-helix domain protein	-0.67877	-0.18481	-0.3612	-0.13654	0.037289	0.432273	0.326322	0.269977	0.081982	0.603408	1.59692	0.812539	A	7	R-General function prediction only
Cthe_1596	regulatory protein MarR	-0.24569	-0.76672	-0.92441	-0.31664	-1.59594	-2.38141	-1.72874	-1.6553	-0.1181	-1.56291	-1.16733	-1.67732	C	3	R-General function prediction only
Cthe_1600	response regulator receiver	-0.43549	-0.42054	-0.16891	-0.0417	0.03492	-0.15158	-0.03335	0.287061	-0.19749	-0.03244	0.792432	1.02024	A	7	T-Signal transduction mechanisms
Cthe_1601	phosphate transport system regulatory protein PhoU	-1.08234	-0.79336	-0.86236	-0.37448	-0.02339	0.108093	-0.03356	0.448977	-0.4223	0.351464	0.780686	1.03143	E	1	Y, V, Z, W, U, D, O, M, N, P, Q-Cellular Processes
Cthe_1619	transcriptional regulator, AbrB family	-2.33747	-1.79241	-1.57828	-0.9396	-1.39724	-1.94953	-1.30189	-1.17979	-0.726	-1.88089	-0.42636	-0.78634	D	3	R-General function prediction only
Cthe_1664	regulatory protein MerR	0.13486	0.581974	0.209318	0.149678	0.821914	1.07086	1.13921	0.822443	-0.02211	0.697334	0.771322	0.683798	C	8	A, K-Transcription, RNA processing and modification
Cthe_1697	regulatory protein ArsR	-0.48341	-0.60225	-0.7676	-0.39112	-1.38646	-1.84502	-1.44792	-1.38933	0.007861	-0.77235	-1.02564	-0.85826	B	3	R-General function prediction only
Cthe_1745	helix-turn-helix domain protein	-0.94856	-0.77324	-1.57909	-0.79338	-2.05084	-1.73739	-1.01254	-0.44713	-1.18898	-1.5779	-2.72993	-1.27072	D	3	R-General function prediction only
Cthe_1826	response regulator receiver	-0.09683	-0.17044	-0.03674	0.603581	-0.33465	-1.08938	-0.78428	-0.90526	0.027169	-1.36243	-0.82618	-1.61787	B	3	T-Signal transduction mechanisms
Cthe_1861	transcriptional regulator, CdaR	-0.19246	-0.05434	-0.42798	-0.43009	0.674614	1.09711	0.853244	1.07736	-0.63453	0.266734	0.335	0.734051	C	9	A, K-Transcription, RNA processing and modification
Cthe_1895	transcriptional regulator PadR family protein	-0.03503	0.199098	-0.48693	0.051179	-0.33845	-0.77792	-1.00995	-0.65739	0.102466	-0.84302	-1.58932	-1.4217	C	3	A, K-Transcription, RNA processing and modification
Cthe_1921	transcriptional regulator PadR family protein	-0.32565	-0.25227	-0.17847	-0.21916	0.077427	0.309597	0.198795	0.261663	1.02972	1.77087	2.93529	2.65279	A	7	A, K-Transcription, RNA processing and modification
Cthe_2100	transcriptional regulator, AbrB family	-1.54231	-0.60293	-0.62266	0.456256	0.023125	-0.58661	-0.63854	-0.08377	-1.66384	-0.72023	0.175945	0.463657	G	1	R-General function prediction only
Cthe_2301	CRISPR-associated regulatory protein, DevR family	-1.9336	-1.15724	-0.21475	0.518515	0.142411	0.003199	0.380306	0.241809	0.252245	-0.1853	-0.27062	-0.51765	G	5	B, L-Chromatin structure and dynamics, DNA replication, recombination and repair
Cthe_2358	Accessory gene regulator B	0.548192	0.602597	0.509685	0.449294	0.90333	1.30682	0.459642	1.11305	0.515581	1.27179	-0.50054	1.173	C	9	Y, V, Z, W, U, D, O, M, N, P, Q-Cellular Processes
Cthe_2389	pro-sigmaK processing inhibitor BofA	0.120592	-0.21443	0.272228	0.152651	0.027762	0.527363	0.739976	1.33268	-0.0654	0.667274	0.494206	0.680369	C	9	R-General function prediction only
Cthe_2441	regulatory protein DeoR	0.088286	-0.20751	0.009241	0.251243	-0.02552	0.044006	-0.63942	0.017088	-0.07972	-0.62653	-2.02149	-2.02086	A	5	A, K-Transcription, RNA processing and modification
Cthe_2460	helix-turn-helix domain protein	-1.18123	-1.38122	-1.2729	-1.08186	0.254768	0.448637	0.164608	0.627027	-0.22421	-0.36002	0.548921	0.292653	G	1	R-General function prediction only
Cthe_2461	helix-turn-helix domain protein	-0.76134	-0.26196	-0.42126	-0.23352	-1.53233	-1.51221	0.046233	-0.43835	0.278379	0.019539	0.405738	0.04932	C	2	R-General function prediction only
Cthe_2505	periplasmic binding protein/LacI transcriptional regulator	-1.02309	-0.3734	0.076065	0.609418	0.379654	0.232627	0.150511	0.397209	-0.44217	0.524475	1.4621	1.05455	E	7	A, K-Transcription, RNA processing and modification
Cthe_2524	transcriptional regulator, Rrf2 family	2.89922	2.23195	1.992	0.369977	1.7276	0.980074	0.806975	0.161372	0.222725	1.08358	-0.29807	-0.71698	D	8	A, K-Transcription, RNA processing and modification
Cthe_2634	helix-turn-helix domain-containing protein AraC type	1.10061	1.46498	0.934166	0.778766	0.834522	1.14615	0.342915	0.660017	0.010646	1.49085	0.441614	0.469627	F	8	A, K-Transcription, RNA processing and modification
Cthe_2667	regulatory protein TetR	-1.33746	-0.97117	-0.66769	-0.45929	-0.70112	-0.72401	-0.71563	-0.58988	-0.37331	-0.17068	0.142476	-0.23915	G	1	R-General function prediction only
Cthe_2698	CopG-like domain-containing protein DNA-binding	-0.43746	0.732524	0.032935	1.2177	0.049423	-0.51847	0.351752	0.056267	-0.21969	0.120828	-0.00027	0.260836	G	5	R-General function prediction only
Cthe_2775	cyclic nucleotide-binding	-0.58531	-1.00133	-0.92538	-0.63618	-0.27388	-0.18058	-0.75568	-0.20907	-0.3837	-0.13015	0.201732	-0.01513	G	1	T-Signal transduction mechanisms
Cthe_2782	S-layer domain-containing protein	0.521129	-0.03834	0.274475	0.125703	-0.5083	-0.60525	-0.97148	-0.74458	0.164268	-0.85527	-1.57743	-1.44314	A	3	R-General function prediction only
Cthe_2808	regulatory protein LacI	-1.80341	-1.95281	-1.31504	-0.70368	-0.90594	-1.66049	-0.82604	-0.60895	0.137081	-1.79795	-0.7038	-0.91269	D	3	A, K-Transcription, RNA processing and modification
Cthe_2893	type IV pilus assembly PilZ	-0.22519	0.09407	-0.15967	-0.38838	-0.08783	0.36002	-0.00936	0.174497	-0.51572	-0.74367	-1.3569	-0.81235	A	5	S-Hypothetical
Cthe_2940	transcription factor CarD	-0.53747	-0.59243	-1.05034	-0.65962	-0.33192	-0.56748	-0.55098	-0.02037	-0.21527	-0.61182	-0.61026	-0.46286	G	1	A, K-Transcription, RNA processing and modification
Cthe_2969	regulatory protein GntR HTH	-1.18868	-1.03109	-0.96856	-0.7589	-1.00404	-0.87829	-0.9007	-0.1586	-0.06594	-1.01817	-1.33011	-1.7748	D	3	A, K-Transcription, RNA processing and modification
Cthe_3085	response regulator receiver	-1.0413	-0.84099	-0.56818	-0.15925	-0.04413	-0.0672	-0.11185	0.171699	-0.14738	-0.38887	-0.32608	-0.54958	G	1	T-Signal transduction mechanisms
Cthe_3140	regulatory protein TetR	-0.0692	0.277748	0.207967	0.00191	-0.39751	0.044961	0.261508	-0.06751	-0.08068	-1.46684	-0.91977	-0.51113	A	5	A, K-Transcription, RNA processing and modification

## Sheet: Supplementary Table 4
Supplementary Table 4: Details of the locations in the genome of C. thermocellum the 120 cis motifs, identified by phylogenetic comparison of Clostridium strains. The target sequences clustered into fifty four groups 0-53 identified in the Motif cluster ID column. Included are columns detaling the effect of each stress treatment on the genes predicted to be under the control of the promoters of i…
Motif Cluster ID	Start position in promoter	End position in promoter	Gene	Motif pattern	Product	Ethanol Stress	Furfural Stress	Heat Stress
0	34	47	Cthe_0783	AATATATTATATAA	(Dimethylallyl)adenosine tRNA methylthiotransferase miaB	0	0	1
0	177	164	Cthe_0783	AATATGAAAAATAA	(Dimethylallyl)adenosine tRNA methylthiotransferase miaB	0	0	1
0	35	47	Cthe_0783	ATATATTATATAA	(Dimethylallyl)adenosine tRNA methylthiotransferase miaB	0	0	1
0	45	33	Cthe_0783	ATATAATATATTA	(Dimethylallyl)adenosine tRNA methylthiotransferase miaB	0	0	1
0	165	179	Cthe_0783	TATTTTTCATATTTT	(Dimethylallyl)adenosine tRNA methylthiotransferase miaB	0	0	1
0	201	190	Cthe_0783	TATACTATAAAT	(Dimethylallyl)adenosine tRNA methylthiotransferase miaB	0	0	1
0	230	219	Cthe_0783	TATAATATAAGT	(Dimethylallyl)adenosine tRNA methylthiotransferase miaB	0	0	1
0	239	227	Cthe_0783	TTTATATGGTATA	(Dimethylallyl)adenosine tRNA methylthiotransferase miaB	0	0	1
0	233	248	Cthe_0783	ATATAAATACAATAAT	(Dimethylallyl)adenosine tRNA methylthiotransferase miaB	0	0	1
0	48	35	Cthe_0783	CTTATATAATATAT	(Dimethylallyl)adenosine tRNA methylthiotransferase miaB	0	0	1
0	49	64	Cthe_0783	TATATATACCATATAT	(Dimethylallyl)adenosine tRNA methylthiotransferase miaB	0	0	1
0	34	45	Cthe_0783	AATATATTATAT	(Dimethylallyl)adenosine tRNA methylthiotransferase miaB	0	0	1
0	275	263	Cthe_2972	TTATAAATTATAA	xylanase/chitin deacetylase	1	1	0
0	31	44	Cthe_2972	TATAATTTAAATAA	xylanase/chitin deacetylase	1	1	0
0	263	274	Cthe_0269	ATAAATTTTATA	Glycoside hydrolase, family 8; Dockerin type 1	1	0	0
0	250	261	Cthe_0269	ATAATTTTTATT	Glycoside hydrolase, family 8; Dockerin type 1	1	0	0
0	273	262	Cthe_0269	ATAAAATTTATA	Glycoside hydrolase, family 8; Dockerin type 1	1	0	0
0	171	182	Cthe_1961	ATAATTTATATT	Nucleotidyl transferase / Alpha-D-phosphohexomutase	1	0	1
0	275	260	Cthe_0269	ATATAAAATTTATAAA	Glycoside hydrolase, family 8; Dockerin type 1	1	0	0
0	154	140	Cthe_2590	AAATATGTTAATTAA	Glycoside hydrolase, family 10 / Carbohydrate-binding, CenC-like / Dockerin type 1	1	1	1
0	143	158	Cthe_0269	AAATAAATATGATATA	Glycoside hydrolase, family 8; Dockerin type 1	1	0	0
0	262	247	Cthe_0269	AAATAAAAATTATAAA	Glycoside hydrolase, family 8; Dockerin type 1	1	0	0
0	263	276	Cthe_2972	TTATAATTTATAAA	xylanase/chitin deacetylase	1	1	0
0	275	262	Cthe_2972	TTATAAATTATAAA	xylanase/chitin deacetylase	1	1	0
0	75	90	Cthe_0821	TTATATTTGATATAAT	Glycoside hydrolase, family 5; Dockerin type 1	1	1	0
0	278	263	Cthe_2811	TTATATAAATGAAAAT	Glycoside hydrolase, family 26; Dockerin type 1	1	0	1
0	31	46	Cthe_2972	TATAATTTAAATAAAA	xylanase/chitin deacetylase	1	1	0
0	116	104	Cthe_2590	ATAATTGATATAT	Glycoside hydrolase, family 10 / Carbohydrate-binding, CenC-like / Dockerin type 1	1	1	1
0	19	32	Cthe_0135	AATATAATTTATTT	Beta-ketoacyl synthase	1	0	0
0	249	262	Cthe_0269	TATAATTTTTATTT	Glycoside hydrolase, family 8; Dockerin type 1	1	0	0
0	90	103	Cthe_0269	TATATATATTCTTT	Glycoside hydrolase, family 8; Dockerin type 1	1	0	0
0	254	241	Cthe_2972	TATATTAATAATTT	xylanase/chitin deacetylase	1	1	0
0	261	247	Cthe_0269	AATAAAAATTATAAA	Glycoside hydrolase, family 8; Dockerin type 1	1	0	0
0	144	158	Cthe_0269	AATAAATATGATATA	Glycoside hydrolase, family 8; Dockerin type 1	1	0	0
0	242	256	Cthe_2972	AATTATTAATATAAA	xylanase/chitin deacetylase	1	1	0
0	271	282	Cthe_0269	TATATTAAATTT	Glycoside hydrolase, family 8; Dockerin type 1	1	0	0
0	245	256	Cthe_0269	TATTTATAATTT	Glycoside hydrolase, family 8; Dockerin type 1	1	0	0
0	76	65	Cthe_1961	TATATAAAATTA	Nucleotidyl transferase / Alpha-D-phosphohexomutase	1	0	1
0	192	203	Cthe_2590	TATGTAAGATTT	Glycoside hydrolase, family 10 / Carbohydrate-binding, CenC-like / Dockerin type 1	1	1	1
0	252	241	Cthe_2972	TATTAATAATTT	xylanase/chitin deacetylase	1	1	0
0	126	113	Cthe_2590	AATAAAATCCATAA	Glycoside hydrolase, family 10 / Carbohydrate-binding, CenC-like / Dockerin type 1	1	1	1
0	31	44	Cthe_2972	TATAATTTAAATAA	xylanase/chitin deacetylase	1	1	0
0	73	88	Cthe_0821	AATTATATTTGATATA	Glycoside hydrolase, family 5; Dockerin type 1	1	1	0
0	98	86	Cthe_0269	ATATATATATAAT	Glycoside hydrolase, family 8; Dockerin type 1	1	0	0
0	156	169	Cthe_0269	ATAATGATTGTAAA	Glycoside hydrolase, family 8; Dockerin type 1	1	0	0
0	272	285	Cthe_0269	ATATTAAATTTAAA	Glycoside hydrolase, family 8; Dockerin type 1	1	0	0
0	62	75	Cthe_2972	TTAATTATTTTAAA	xylanase/chitin deacetylase	1	1	0
0	136	150	Cthe_1961	AAATAAATATATTAT	Nucleotidyl transferase / Alpha-D-phosphohexomutase	1	0	1
0	52	38	Cthe_2811	AAATTATTGTAATAT	Glycoside hydrolase, family 26; Dockerin type 1	1	0	1
0	20	32	Cthe_0135	ATATAATTTATTT	Beta-ketoacyl synthase	1	0	0
0	20	32	Cthe_0135	ATATAATTTATTT	Beta-ketoacyl synthase	1	0	0
0	258	272	Cthe_0032	TTTATTTTTAATAAA	Glycoside hydrolase, family 26; Dockerin type 1	1	0	0
0	258	271	Cthe_0032	TTTATTTTTAATAA	Glycoside hydrolase, family 26; Dockerin type 1	1	0	0
0	272	258	Cthe_0032	TTTATTAAAAATAAA	Glycoside hydrolase, family 26; Dockerin type 1	1	0	0
0	141	129	Cthe_0660	TATAATTTACATT	Glycoside hydrolase, family 81; Dockerin type 1	0	0	1
0	18	5	Cthe_0660	TAAATTTTTTATTT	Glycoside hydrolase, family 81; Dockerin type 1	0	0	1
0	146	134	Cthe_0660	ATATTTATAATTT	Glycoside hydrolase, family 81; Dockerin type 1	0	0	1
0	85	73	Cthe_1079	ATATTTCATATTA	Nucleotidyl transferase / Alpha-D-phosphohexomutase	0	1	1
0	253	241	Cthe_2972	ATATTAATAATTT	xylanase/chitin deacetylase	1	1	0
0	60	46	Cthe_2811	TATATCTAAAATTAT	Glycoside hydrolase, family 26; Dockerin type 1	1	0	1
0	139	125	Cthe_2972	TTTATTTCATATTAT	xylanase/chitin deacetylase	1	1	0
0	31	45	Cthe_2972	TATAATTTAAATAAA	xylanase/chitin deacetylase	1	1	0
0	31	42	Cthe_2972	TATAATTTAAAT	xylanase/chitin deacetylase	1	1	0
0	267	256	Cthe_2972	TATAAAATAAAT	xylanase/chitin deacetylase	1	1	0
0	262	274	Cthe_2972	TTTATAATTTATA	xylanase/chitin deacetylase	1	1	0
0	276	264	Cthe_2972	TTTATAAATTATA	xylanase/chitin deacetylase	1	1	0
0	65	78	Cthe_0660	ATTATTTTATATTT	Glycoside hydrolase, family 81; Dockerin type 1	0	0	1
0	5	18	Cthe_0660	AAATAAAAAATTTA	Glycoside hydrolase, family 81; Dockerin type 1	0	0	1
0	269	256	Cthe_2972	ATTATAAAATAAAT	xylanase/chitin deacetylase	1	1	0
0	120	131	Cthe_2972	AATAGATAATAT	xylanase/chitin deacetylase	1	1	0
0	204	191	Cthe_2590	TAAATCTTACATAT	Glycoside hydrolase, family 10 / Carbohydrate-binding, CenC-like / Dockerin type 1	1	1	1
0	46	61	Cthe_2811	ATAATTTTAGATATAA	Glycoside hydrolase, family 26; Dockerin type 1	1	0	1
0	139	154	Cthe_2590	TTTAATTAACATATTT	Glycoside hydrolase, family 10 / Carbohydrate-binding, CenC-like / Dockerin type 1	1	1	1
0	46	61	Cthe_2811	ATAATTTTAGATATAA	Glycoside hydrolase, family 26; Dockerin type 1	1	0	1
0	60	46	Cthe_2191	TTTATTATATGTAAA	1,4-alpha-glucan-branching enzyme	0	0	0
0	91	76	Cthe_2946	AATATATAAAATATAG	2C-methyl-D-erythritol 2,4-cyclodiphosphate synthase	0	0	0
0	281	267	Cthe_2946	TTTATGTTTTTTATA	2C-methyl-D-erythritol 2,4-cyclodiphosphate synthase	0	0	0
0	77	91	Cthe_2946	TATATTTTATATATT	2C-methyl-D-erythritol 2,4-cyclodiphosphate synthase	0	0	0
0	90	77	Cthe_2946	ATATATAAAATATA	2C-methyl-D-erythritol 2,4-cyclodiphosphate synthase	0	0	0
0	268	281	Cthe_2946	ATAAAAAACATAAA	2C-methyl-D-erythritol 2,4-cyclodiphosphate synthase	0	0	0
0	77	89	Cthe_2946	TATATTTTATATA	2C-methyl-D-erythritol 2,4-cyclodiphosphate synthase	0	0	0
0	77	91	Cthe_2946	TATATTTTATATATT	2C-methyl-D-erythritol 2,4-cyclodiphosphate synthase	0	0	0
0	78	89	Cthe_2946	ATATTTTATATA	2C-methyl-D-erythritol 2,4-cyclodiphosphate synthase	0	0	0
0	90	79	Cthe_2946	ATATATAAAATA	2C-methyl-D-erythritol 2,4-cyclodiphosphate synthase	0	0	0
0	77	88	Cthe_2946	TATATTTTATAT	2C-methyl-D-erythritol 2,4-cyclodiphosphate synthase	0	0	0
0	89	78	Cthe_2946	TATATAAAATAT	2C-methyl-D-erythritol 2,4-cyclodiphosphate synthase	0	0	0
0	257	269	Cthe_2946	ATAATTATAATAT	2C-methyl-D-erythritol 2,4-cyclodiphosphate synthase	0	0	0
0	266	281	Cthe_2946	ATATAAAAAACATAAA	2C-methyl-D-erythritol 2,4-cyclodiphosphate synthase	0	0	0
0	257	268	Cthe_2946	ATAATTATAATA	2C-methyl-D-erythritol 2,4-cyclodiphosphate synthase	0	0	0
0	9	24	Cthe_1391	ATTAGAGTACATATAT	2-isopropylmalate synthase	0	0	1
0	166	179	Cthe_2902	TATAATTGTAATGA	30S ribosomal protein S10	1	0	0
0	166	180	Cthe_2902	TATAATTGTAATGAA	30S ribosomal protein S10	1	0	0
0	107	122	Cthe_2912	ATAGAAAGTCAAGAAA	30S ribosomal protein S17	1	0	0
0	273	259	Cthe_2504	TATATTATAAATTAT	3D domain-containing protein	0	0	0
0	256	270	Cthe_2504	TTTATAATTTATAAT	3D domain-containing protein	0	0	0
0	271	258	Cthe_2504	TATTATAAATTATA	3D domain-containing protein	0	0	0
0	164	179	Cthe_0786	ATATATTCATAATAAA	3-dehydroquinate synthase	0	0	0
0	247	260	Cthe_0786	TTTATGTGAAATTT	3-dehydroquinate synthase	0	0	0
0	260	275	Cthe_1546	TATATATAGACAATAA	4Fe-4S ferredoxin iron-sulfur binding domain-containing protein	1	0	0
0	271	285	Cthe_1546	AATAATTTCAATAAA	4Fe-4S ferredoxin iron-sulfur binding domain-containing protein	1	0	0
0	94	80	Cthe_1546	AATTATACCGATAAA	4Fe-4S ferredoxin iron-sulfur binding domain-containing protein	1	0	0
0	271	284	Cthe_1546	AATAATTTCAATAA	4Fe-4S ferredoxin iron-sulfur binding domain-containing protein	1	0	0
0	277	262	Cthe_1546	AATTATTGTCTATATA	4Fe-4S ferredoxin iron-sulfur binding domain-containing protein	1	0	0
0	67	81	Cthe_3019	GAATATAGCAAATAT	4Fe-4S ferredoxin iron-sulfur binding domain-containing protein	1	1	0
0	274	263	Cthe_1546	TATTGTCTATAT	4Fe-4S ferredoxin iron-sulfur binding domain-containing protein	1	0	0
0	261	276	Cthe_1546	ATATATAGACAATAAT	4Fe-4S ferredoxin iron-sulfur binding domain-containing protein	1	0	0
0	276	261	Cthe_1546	ATTATTGTCTATATAT	4Fe-4S ferredoxin iron-sulfur binding domain-containing protein	1	0	0
0	2	16	Cthe_0928	TTTATTACATATTTA	4-hydroxythreonine-4-phosphate dehydrogenase	1	0	1
0	2	15	Cthe_0928	TTTATTACATATTT	4-hydroxythreonine-4-phosphate dehydrogenase	1	0	1
0	19	8	Cthe_1223	TTTATAATATTT	50S ribosomal protein L20	1	0	1
0	221	207	Cthe_1223	TATTTTTTATTTAAT	50S ribosomal protein L20	1	0	1
0	67	82	Cthe_1279	AAATAATTTTAATATA	50S ribosomal protein L28	1	1	1
0	69	81	Cthe_1279	ATAATTTTAATAT	50S ribosomal protein L28	1	1	1
0	68	81	Cthe_1279	AATAATTTTAATAT	50S ribosomal protein L28	1	1	1
0	67	81	Cthe_1279	AAATAATTTTAATAT	50S ribosomal protein L28	1	1	1
0	72	85	Cthe_1279	ATTTTAATATATCT	50S ribosomal protein L28	1	1	1
0	184	171	Cthe_2172	TAAAATTTTCATAA	50S ribosomal protein L31	1	1	0
0	14	3	Cthe_2172	ATAAATTCTATA	50S ribosomal protein L31	1	1	0
0	156	169	Cthe_2172	AAGAATTAAAATAA	50S ribosomal protein L31	1	1	0
0	241	229	Cthe_0219	GATATATTAAATG	5-nitroimidazole antibiotic resistance protein	0	1	0
0	200	186	Cthe_0219	TATATTTTACATACT	5-nitroimidazole antibiotic resistance protein	0	1	0
0	30	41	Cthe_0219	TTATTTTATATA	5-nitroimidazole antibiotic resistance protein	0	1	0
0	29	41	Cthe_0219	ATTATTTTATATA	5-nitroimidazole antibiotic resistance protein	0	1	0
0	236	250	Cthe_2418	TTTATATGATATAAT	AAA ATPase	0	0	0
0	248	234	Cthe_2418	TATATCATATAAAAT	AAA ATPase	0	0	0
0	128	142	Cthe_2418	TTTCTTTTTTATAAA	AAA ATPase	0	0	0
0	237	248	Cthe_2418	TTATATGATATA	AAA ATPase	0	0	0
0	236	249	Cthe_2418	TTTATATGATATAA	AAA ATPase	0	0	0
0	246	257	Cthe_2418	ATAATAAAAATA	AAA ATPase	0	0	0
0	83	95	Cthe_2276	TATAATCTAAATT	AAA ATPase central domain protein	0	0	1
0	83	94	Cthe_2276	TATAATCTAAAT	AAA ATPase central domain protein	0	0	1
0	81	94	Cthe_2276	ATTATAATCTAAAT	AAA ATPase central domain protein	0	0	1
0	70	56	Cthe_2890	TTTAATTTTTATTTA	AAA-4 family protein	0	0	0
0	7	21	Cthe_2890	TTTATTAAAATTAAA	AAA-4 family protein	0	0	0
0	10	22	Cthe_1456	TTATGAAATATAC	ABC transporter related	0	0	0
0	82	94	Cthe_2970	TTATAATATAAAC	ABC transporter related	1	1	1
0	54	67	Cthe_1563	ATAAAACATATATA	ABC transporter related	1	1	0
0	70	85	Cthe_2970	AAATATATTGAATTAT	ABC transporter related	1	1	1
0	130	119	Cthe_1563	ATATGTTTTATA	ABC transporter related	1	1	0
0	197	208	Cthe_1799	ATATTTTTTATT	ABC transporter related	1	1	1
0	84	95	Cthe_2804	ATATGTTGTATA	ABC transporter related	1	1	1
0	111	126	Cthe_1456	AAATATATCAGATAAA	ABC transporter related	0	0	0
0	52	67	Cthe_1563	AAATAAAACATATATA	ABC transporter related	1	1	0
0	132	117	Cthe_1563	ATATATGTTTTATATG	ABC transporter related	1	1	0
0	66	51	Cthe_1563	ATATATGTTTTATTTT	ABC transporter related	1	1	0
0	276	261	Cthe_2970	ATATATACACTATATA	ABC transporter related	1	1	1
0	70	84	Cthe_2970	AAATATATTGAATTA	ABC transporter related	1	1	1
0	116	102	Cthe_3170	TAATATATAAAATTA	ABC transporter related	1	1	1
0	41	56	Cthe_0548	TATAATCAAATTAAAT	ABC transporter related	1	1	1
0	65	52	Cthe_1563	TATATGTTTTATTT	ABC transporter related	1	1	0
0	196	209	Cthe_1799	TATATTTTTTATTT	ABC transporter related	1	1	1
0	106	119	Cthe_3170	TTTATATATTATTT	ABC transporter related	1	1	1
0	126	112	Cthe_0548	AATTATATCCATAAA	ABC transporter related	1	1	1
0	208	222	Cthe_3147	AATAATTCCTATAAA	ABC transporter related	1	0	0
0	113	102	Cthe_3170	TATATAAAATTA	ABC transporter related	1	1	1
0	108	119	Cthe_3170	TATATATTATTT	ABC transporter related	1	1	1
0	69	58	Cthe_3170	TATTAATAATTT	ABC transporter related	1	1	1
0	208	221	Cthe_3147	AATAATTCCTATAA	ABC transporter related	1	0	0
0	89	103	Cthe_0548	AAATATAGTTAATAT	ABC transporter related	1	1	1
0	112	127	Cthe_1456	AATATATCAGATAAAA	ABC transporter related	0	0	0
0	209	195	Cthe_1799	AAATAAAAAATATAA	ABC transporter related	1	1	1
0	126	112	Cthe_1456	TTTATCTGATATATT	ABC transporter related	0	0	0
0	78	92	Cthe_1799	TTTATTGTCAATATT	ABC transporter related	1	1	1
0	101	115	Cthe_3170	TTAATTTTATATATT	ABC transporter related	1	1	1
0	150	136	Cthe_1579	TTTATATAAGCTTTA	ABC transporter related	0	1	0
0	106	120	Cthe_3170	TTTATATATTATTTA	ABC transporter related	1	1	1
0	71	57	Cthe_3170	TTTATTAATAATTTA	ABC transporter related	1	1	1
0	197	209	Cthe_1799	ATATTTTTTATTT	ABC transporter related	1	1	1
0	113	126	Cthe_1456	ATATATCAGATAAA	ABC transporter related	0	0	0
0	118	131	Cthe_1563	ATATAAAACATATA	ABC transporter related	1	1	0
0	111	124	Cthe_1563	ATAAAACATATAAA	ABC transporter related	1	1	0
0	114	126	Cthe_1189	TATATATTATATC	ABC transporter related	0	0	0
0	131	119	Cthe_1563	TATATGTTTTATA	ABC transporter related	1	1	0
0	65	53	Cthe_1563	TATATGTTTTATT	ABC transporter related	1	1	0
0	128	140	Cthe_1563	TATATGAATAATA	ABC transporter related	1	1	0
0	83	95	Cthe_2804	GATATGTTGTATA	ABC transporter related	1	1	1
0	261	273	Cthe_2970	TATATAGTGTATA	ABC transporter related	1	1	1
0	119	105	Cthe_1189	TATATATTAATTAAT	ABC transporter related	0	0	0
0	114	128	Cthe_1189	TATATATTATATCAT	ABC transporter related	0	0	0
0	21	7	Cthe_1456	TATATTTCATAAAAT	ABC transporter related	0	0	0
0	58	44	Cthe_1563	TTTATTTTTTAAAAT	ABC transporter related	1	1	0
0	108	122	Cthe_3170	TATATATTATTTAAT	ABC transporter related	1	1	1
0	125	114	Cthe_1456	TTATCTGATATA	ABC transporter related	0	0	0
0	91	102	Cthe_0548	ATATAGTTAATA	ABC transporter related	1	1	1
0	129	140	Cthe_1563	ATATGAATAATA	ABC transporter related	1	1	0
0	52	67	Cthe_1563	AAATAAAACATATATA	ABC transporter related	1	1	0
0	92	103	Cthe_0548	TATAGTTAATAT	ABC transporter related	1	1	1
0	114	125	Cthe_1189	TATATATTATAT	ABC transporter related	0	0	0
0	124	113	Cthe_1189	TATAATATATAT	ABC transporter related	0	0	0
0	242	253	Cthe_1189	TATAATTTTTAT	ABC transporter related	0	0	0
0	119	130	Cthe_1563	TATAAAACATAT	ABC transporter related	1	1	0
0	27	40	Cthe_2804	ATAAATATAACAAA	ABC transporter related	1	1	1
0	68	81	Cthe_2970	ATAAATATATTGAA	ABC transporter related	1	1	1
0	243	255	Cthe_1189	ATAATTTTTATAT	ABC transporter related	0	0	0
0	111	124	Cthe_1189	TAATATATATTATA	ABC transporter related	0	0	0
0	105	117	Cthe_1189	ATTAATTAATATA	ABC transporter related	0	0	0
0	27	39	Cthe_1563	ATTAATTAATATA	ABC transporter related	1	1	0
0	53	65	Cthe_1563	AATAAAACATATA	ABC transporter related	1	1	0
0	208	196	Cthe_1799	AATAAAAAATATA	ABC transporter related	1	1	1
0	63	75	Cthe_2118	AATAAACTTTATA	ABC transporter related	0	0	1
0	67	82	Cthe_3170	ATAAAAATTTCATAAA	ABC transporter related	1	1	1
0	127	141	Cthe_1563	ATATATGAATAATAA	ABC transporter related	1	1	0
0	90	105	Cthe_0548	AATATAGTTAATATGA	ABC transporter related	1	1	1
0	27	38	Cthe_2804	ATAAATATAACA	ABC transporter related	1	1	1
0	102	90	Cthe_0548	TATTAACTATATT	ABC transporter related	1	1	1
0	254	241	Cthe_1862	AATATAACACGTAA	ABC transporter related	0	0	0
0	194	207	Cthe_2936	AATATAAAACATAA	ABC transporter related	0	0	0
0	195	207	Cthe_2936	ATATAAAACATAA	ABC transporter related	0	0	0
0	197	209	Cthe_1799	ATATTTTTTATTT	ABC transporter related	1	1	1
0	198	186	Cthe_2936	ATATTACTCATTT	ABC transporter related	0	0	0
0	12	26	Cthe_2118	TAAATTAAACAAATT	ABC transporter related	0	0	1
0	262	275	Cthe_2970	ATATAGTGTATATA	ABC transporter related	1	1	1
0	253	266	Cthe_2970	ATATACTGTATATA	ABC transporter related	1	1	1
0	208	196	Cthe_2936	TTTATGTTTTATA	ABC transporter related	0	0	0
0	11	24	Cthe_2118	ATAAATTAAACAAA	ABC transporter related	0	0	1
0	27	40	Cthe_2804	ATAAATATAACAAA	ABC transporter related	1	1	1
0	204	217	Cthe_2936	ATAAATAAAGTAAA	ABC transporter related	0	0	0
0	63	78	Cthe_2118	AATAAACTTTATATAT	ABC transporter related	0	0	1
0	27	40	Cthe_1862	TTTATCAAAAATTT	ABC transporter related	0	0	0
0	275	262	Cthe_2936	TTTATATTTAGTTT	ABC transporter related	0	0	0
0	237	224	Cthe_2936	TTTATGTTTAGTTT	ABC transporter related	0	0	0
0	78	65	Cthe_2118	ATATATAAAGTTTA	ABC transporter related	0	0	1
0	53	66	Cthe_1685	ATTATAATAAATCT	ABC transporter related	0	0	0
0	262	275	Cthe_2110	ATGATAAGATATAT	ABC transporter related	0	0	1
0	198	211	Cthe_2998	TTGATATAATATAT	ABC transporter related	0	0	1
0	212	200	Cthe_1862	ACAAAAATTATTT	ABC transporter related	0	0	0
0	277	262	Cthe_2970	TATATATACACTATAT	ABC transporter related	1	1	1
0	78	91	Cthe_1799	TTTATTGTCAATAT	ABC transporter related	1	1	1
0	82	96	Cthe_2804	TGATATGTTGTATAA	ABC transporter related	1	1	1
0	41	56	Cthe_0548	TATAATCAAATTAAAT	ABC transporter related	1	1	1
0	261	275	Cthe_2970	TATATAGTGTATATA	ABC transporter related	1	1	1
0	266	252	Cthe_2970	TATATACAGTATATA	ABC transporter related	1	1	1
0	82	97	Cthe_2804	TGATATGTTGTATAAT	ABC transporter related	1	1	1
0	210	195	Cthe_1799	AAAATAAAAAATATAA	ABC transporter related	1	1	1
0	77	92	Cthe_2970	TTGAATTATAATATAA	ABC transporter related	1	1	1
0	84	95	Cthe_2804	ATATGTTGTATA	ABC transporter related	1	1	1
0	262	273	Cthe_2970	ATATAGTGTATA	ABC transporter related	1	1	1
0	92	103	Cthe_0548	TATAGTTAATAT	ABC transporter related	1	1	1
0	208	197	Cthe_1799	AATAAAAAATAT	ABC transporter related	1	1	1
0	95	84	Cthe_2804	TATACAACATAT	ABC transporter related	1	1	1
0	150	162	Cthe_0534	CATATAATTTATA	ABC-type bacteriocin transporter	0	1	0
0	162	151	Cthe_0534	TATAAATTATAT	ABC-type bacteriocin transporter	0	1	0
0	134	145	Cthe_0534	ATAATTACAATA	ABC-type bacteriocin transporter	0	1	0
0	162	150	Cthe_0534	TATAAATTATATG	ABC-type bacteriocin transporter	0	1	0
0	50	61	Cthe_0534	TTTATATTATTT	ABC-type bacteriocin transporter	0	1	0
0	130	117	Cthe_0534	TTTATATTTTGTTT	ABC-type bacteriocin transporter	0	1	0
0	161	149	Cthe_0534	ATAAATTATATGT	ABC-type bacteriocin transporter	0	1	0
0	41	56	Cthe_0547	TATAATCAAATTAAAT	ABC-type metal ion transporter, periplasmic subunit	1	0	0
0	126	112	Cthe_0547	AATTATATCCATAAA	ABC-type metal ion transporter, periplasmic subunit	1	0	0
0	89	103	Cthe_0547	AAATATAGTTAATAT	ABC-type metal ion transporter, periplasmic subunit	1	0	0
0	91	102	Cthe_0547	ATATAGTTAATA	ABC-type metal ion transporter, periplasmic subunit	1	0	0
0	92	103	Cthe_0547	TATAGTTAATAT	ABC-type metal ion transporter, periplasmic subunit	1	0	0
0	90	105	Cthe_0547	AATATAGTTAATATGA	ABC-type metal ion transporter, periplasmic subunit	1	0	0
0	194	207	Cthe_2937	AATATAAAACATAA	ABC-type transporter, integral membrane subunit	0	0	0
0	195	207	Cthe_2937	ATATAAAACATAA	ABC-type transporter, integral membrane subunit	0	0	0
0	198	186	Cthe_2937	ATATTACTCATTT	ABC-type transporter, integral membrane subunit	0	0	0
0	208	196	Cthe_2937	TTTATGTTTTATA	ABC-type transporter, integral membrane subunit	0	0	0
0	204	217	Cthe_2937	ATAAATAAAGTAAA	ABC-type transporter, integral membrane subunit	0	0	0
0	275	262	Cthe_2937	TTTATATTTAGTTT	ABC-type transporter, integral membrane subunit	0	0	0
0	237	224	Cthe_2937	TTTATGTTTAGTTT	ABC-type transporter, integral membrane subunit	0	0	0
0	160	174	Cthe_2961	AATTAAAACAATAAA	ABC-type transporter, periplasmic subunit	1	1	0
0	10	22	Cthe_1458	TTATGAAATATAC	ABC-type transporter, periplasmic subunit family 3	1	0	1
0	84	95	Cthe_2802	ATATGTTGTATA	ABC-type transporter, periplasmic subunit family 3	1	1	1
0	111	126	Cthe_1458	AAATATATCAGATAAA	ABC-type transporter, periplasmic subunit family 3	1	0	1
0	112	127	Cthe_1458	AATATATCAGATAAAA	ABC-type transporter, periplasmic subunit family 3	1	0	1
0	136	151	Cthe_2278	AATATAAAAGATAAAA	ABC-type transporter, periplasmic subunit family 3	0	1	0
0	129	144	Cthe_2278	AATATGCAATATAAAA	ABC-type transporter, periplasmic subunit family 3	0	1	0
0	92	106	Cthe_2278	AAATTAAACAAATAA	ABC-type transporter, periplasmic subunit family 3	0	1	0
0	126	112	Cthe_1458	TTTATCTGATATATT	ABC-type transporter, periplasmic subunit family 3	1	0	1
0	150	136	Cthe_2278	TTTATCTTTTATATT	ABC-type transporter, periplasmic subunit family 3	0	1	0
0	113	126	Cthe_1458	ATATATCAGATAAA	ABC-type transporter, periplasmic subunit family 3	1	0	1
0	137	150	Cthe_2278	ATATAAAAGATAAA	ABC-type transporter, periplasmic subunit family 3	0	1	0
0	77	65	Cthe_2278	AATATCTTGAATA	ABC-type transporter, periplasmic subunit family 3	0	1	0
0	83	95	Cthe_2802	GATATGTTGTATA	ABC-type transporter, periplasmic subunit family 3	1	1	1
0	21	7	Cthe_1458	TATATTTCATAAAAT	ABC-type transporter, periplasmic subunit family 3	1	0	1
0	148	134	Cthe_2278	TATCTTTTATATTGC	ABC-type transporter, periplasmic subunit family 3	0	1	0
0	125	114	Cthe_1458	TTATCTGATATA	ABC-type transporter, periplasmic subunit family 3	1	0	1
0	149	138	Cthe_2278	TTATCTTTTATA	ABC-type transporter, periplasmic subunit family 3	0	1	0
0	76	65	Cthe_2278	ATATCTTGAATA	ABC-type transporter, periplasmic subunit family 3	0	1	0
0	27	40	Cthe_2802	ATAAATATAACAAA	ABC-type transporter, periplasmic subunit family 3	1	1	1
0	27	38	Cthe_2802	ATAAATATAACA	ABC-type transporter, periplasmic subunit family 3	1	1	1
0	233	245	Cthe_2278	GATAATTTATATT	ABC-type transporter, periplasmic subunit family 3	0	1	0
0	112	125	Cthe_1458	AATATATCAGATAA	ABC-type transporter, periplasmic subunit family 3	1	0	1
0	129	142	Cthe_2278	AATATGCAATATAA	ABC-type transporter, periplasmic subunit family 3	0	1	0
0	77	64	Cthe_2278	AATATCTTGAATAA	ABC-type transporter, periplasmic subunit family 3	0	1	0
0	136	149	Cthe_2278	AATATAAAAGATAA	ABC-type transporter, periplasmic subunit family 3	0	1	0
0	137	149	Cthe_2278	ATATAAAAGATAA	ABC-type transporter, periplasmic subunit family 3	0	1	0
0	21	7	Cthe_1458	TATATTTCATAAAAT	ABC-type transporter, periplasmic subunit family 3	1	0	1
0	148	134	Cthe_2278	TATCTTTTATATTGC	ABC-type transporter, periplasmic subunit family 3	0	1	0
0	126	114	Cthe_1458	TTTATCTGATATA	ABC-type transporter, periplasmic subunit family 3	1	0	1
0	9	21	Cthe_1458	TTTATGAAATATA	ABC-type transporter, periplasmic subunit family 3	1	0	1
0	150	138	Cthe_2278	TTTATCTTTTATA	ABC-type transporter, periplasmic subunit family 3	0	1	0
0	27	40	Cthe_2802	ATAAATATAACAAA	ABC-type transporter, periplasmic subunit family 3	1	1	1
0	7	20	Cthe_1458	ATTTTATGAAATAT	ABC-type transporter, periplasmic subunit family 3	1	0	1
0	82	96	Cthe_2802	TGATATGTTGTATAA	ABC-type transporter, periplasmic subunit family 3	1	1	1
0	82	97	Cthe_2802	TGATATGTTGTATAAT	ABC-type transporter, periplasmic subunit family 3	1	1	1
0	110	125	Cthe_1458	AAAATATATCAGATAA	ABC-type transporter, periplasmic subunit family 3	1	0	1
0	84	95	Cthe_2802	ATATGTTGTATA	ABC-type transporter, periplasmic subunit family 3	1	1	1
0	95	84	Cthe_2802	TATACAACATAT	ABC-type transporter, periplasmic subunit family 3	1	1	1
0	105	120	Cthe_2176	AATATACAAAATAATA	Abortive infection protein	0	0	1
0	104	118	Cthe_2176	AAATATACAAAATAA	Abortive infection protein	0	0	1
0	119	105	Cthe_2176	ATTATTTTGTATATT	Abortive infection protein	0	0	1
0	281	267	Cthe_2176	TTGATTTTTTATATT	Abortive infection protein	0	0	1
0	118	107	Cthe_2176	TTATTTTGTATA	Abortive infection protein	0	0	1
0	224	213	Cthe_2176	TTATTCTATATA	Abortive infection protein	0	0	1
0	106	117	Cthe_2176	ATATACAAAATA	Abortive infection protein	0	0	1
0	120	107	Cthe_2176	TATTATTTTGTATA	Abortive infection protein	0	0	1
0	119	107	Cthe_2176	ATTATTTTGTATA	Abortive infection protein	0	0	1
0	225	213	Cthe_2176	ATTATTCTATATA	Abortive infection protein	0	0	1
0	105	118	Cthe_2176	AATATACAAAATAA	Abortive infection protein	0	0	1
0	245	259	Cthe_2132	TTATAATATAAATAA	abortive infection protein, putative	0	0	0
0	247	258	Cthe_2132	ATAATATAAATA	abortive infection protein, putative	0	0	0
0	246	257	Cthe_2132	TATAATATAAAT	abortive infection protein, putative	0	0	0
0	253	264	Cthe_1631	ATATCTTATATA	Abortive phage infection protein	0	0	1
0	238	223	Cthe_1631	ATATATTTTGTTTATA	Abortive phage infection protein	0	0	1
0	264	253	Cthe_1631	TATATAAGATAT	Abortive phage infection protein	0	0	1
0	251	264	Cthe_1631	TAATATCTTATATA	Abortive phage infection protein	0	0	1
0	224	235	Cthe_1631	ATAAACAAAATA	Abortive phage infection protein	0	0	1
0	252	265	Cthe_1631	AATATCTTATATAA	Abortive phage infection protein	0	0	1
0	218	232	Cthe_2358	TTTATATCAAAAAAT	Accessory gene regulator B	0	1	0
0	265	254	Cthe_2358	TTATACTATATA	Accessory gene regulator B	0	1	0
0	261	272	Cthe_2358	TATAATTTATAT	Accessory gene regulator B	0	1	0
0	262	274	Cthe_2358	ATAATTTATATAT	Accessory gene regulator B	0	1	0
0	266	254	Cthe_2358	ATTATACTATATA	Accessory gene regulator B	0	1	0
0	226	238	Cthe_1864	ATAATTATAAAAT	acetylglutamate kinase	0	1	0
0	193	180	Cthe_1864	TTTATCAAAAATTT	acetylglutamate kinase	0	1	0
0	8	20	Cthe_1864	ACAAAAATTATTT	acetylglutamate kinase	0	1	0
0	255	270	Cthe_3158	TATATATATAAAATTA	aconitate hydratase	1	0	0
0	236	249	Cthe_3158	ATAAATGATATATA	aconitate hydratase	1	0	0
0	256	271	Cthe_3158	ATATATATAAAATTAT	aconitate hydratase	1	0	0
0	86	71	Cthe_3158	AAATAAATAAATTAAT	aconitate hydratase	1	0	0
0	247	258	Cthe_3158	ATATGATATATA	aconitate hydratase	1	0	0
0	248	233	Cthe_3158	ATATATCATTTATAAA	aconitate hydratase	1	0	0
0	245	260	Cthe_3158	ATATATGATATATATA	aconitate hydratase	1	0	0
0	257	242	Cthe_3158	ATATATCATATATATC	aconitate hydratase	1	0	0
0	236	251	Cthe_3158	ATAAATGATATATATG	aconitate hydratase	1	0	0
0	256	270	Cthe_3158	ATATATATAAAATTA	aconitate hydratase	1	0	0
0	259	270	Cthe_3158	TATATAAAATTA	aconitate hydratase	1	0	0
0	249	238	Cthe_3158	TATATATCATTT	aconitate hydratase	1	0	0
0	256	268	Cthe_3158	ATATATATAAAAT	aconitate hydratase	1	0	0
0	243	255	Cthe_3158	ATATATATGATAT	aconitate hydratase	1	0	0
0	131	119	Cthe_3072	TTATATTATATTA	acyl-ACP thioesterase	1	0	0
0	107	122	Cthe_2924	ATAGAAAGTCAAGAAA	adenylate kinase	1	0	0
0	111	122	Cthe_3093	TATAATTTAAAT	Adenylosuccinate synthetase	0	0	1
0	111	126	Cthe_2535	TATATAGGAATAATAA	adenylylsulfate reductase, thioredoxin dependent	1	1	1
0	171	186	Cthe_2535	AAATAAACACAATAAT	adenylylsulfate reductase, thioredoxin dependent	1	1	1
0	73	88	Cthe_2535	TAAATTTTAAATATAT	adenylylsulfate reductase, thioredoxin dependent	1	1	1
0	83	98	Cthe_2535	ATATATTCTCAATATA	adenylylsulfate reductase, thioredoxin dependent	1	1	1
0	182	194	Cthe_2535	ATAATTCATATAT	adenylylsulfate reductase, thioredoxin dependent	1	1	1
0	270	283	Cthe_2535	TATATTTAGTATTT	adenylylsulfate reductase, thioredoxin dependent	1	1	1
0	85	74	Cthe_2535	TATTTAAAATTT	adenylylsulfate reductase, thioredoxin dependent	1	1	1
0	88	76	Cthe_2535	ATATATTTAAAAT	adenylylsulfate reductase, thioredoxin dependent	1	1	1
0	171	185	Cthe_2535	AAATAAACACAATAA	adenylylsulfate reductase, thioredoxin dependent	1	1	1
0	271	283	Cthe_2535	ATATTTAGTATTT	adenylylsulfate reductase, thioredoxin dependent	1	1	1
0	86	74	Cthe_2535	ATATTTAAAATTT	adenylylsulfate reductase, thioredoxin dependent	1	1	1
0	181	193	Cthe_2535	AATAATTCATATA	adenylylsulfate reductase, thioredoxin dependent	1	1	1
0	112	126	Cthe_2535	ATATAGGAATAATAA	adenylylsulfate reductase, thioredoxin dependent	1	1	1
0	173	184	Cthe_2535	ATAAACACAATA	adenylylsulfate reductase, thioredoxin dependent	1	1	1
0	87	74	Cthe_2535	TATATTTAAAATTT	adenylylsulfate reductase, thioredoxin dependent	1	1	1
0	270	283	Cthe_2535	TATATTTAGTATTT	adenylylsulfate reductase, thioredoxin dependent	1	1	1
0	271	283	Cthe_2535	ATATTTAGTATTT	adenylylsulfate reductase, thioredoxin dependent	1	1	1
0	86	74	Cthe_2535	ATATTTAAAATTT	adenylylsulfate reductase, thioredoxin dependent	1	1	1
0	87	76	Cthe_2535	TATATTTAAAAT	adenylylsulfate reductase, thioredoxin dependent	1	1	1
0	87	72	Cthe_2535	TATATTTAAAATTTAT	adenylylsulfate reductase, thioredoxin dependent	1	1	1
0	172	185	Cthe_2535	AATAAACACAATAA	adenylylsulfate reductase, thioredoxin dependent	1	1	1
0	73	86	Cthe_2535	TAAATTTTAAATAT	adenylylsulfate reductase, thioredoxin dependent	1	1	1
0	84	97	Cthe_2535	TATATTCTCAATAT	adenylylsulfate reductase, thioredoxin dependent	1	1	1
0	182	193	Cthe_2535	ATAATTCATATA	adenylylsulfate reductase, thioredoxin dependent	1	1	1
0	98	83	Cthe_2535	TATATTGAGAATATAT	adenylylsulfate reductase, thioredoxin dependent	1	1	1
0	70	85	Cthe_2535	AAATAAATTTTAAATA	adenylylsulfate reductase, thioredoxin dependent	1	1	1
0	197	212	Cthe_1507	ATTAAATCTGTTATAT	AIG2 family protein	0	0	1
0	212	199	Cthe_1507	ATATAACAGATTTA	AIG2 family protein	0	0	1
0	159	174	Cthe_2445	AAATAAATAAAATTAT	Alcohol dehydrogenase GroES domain protein	0	1	1
0	262	248	Cthe_2445	AATTATATTAAATCA	Alcohol dehydrogenase GroES domain protein	0	1	1
0	60	45	Cthe_2445	TTACATACAAAATAAT	Alcohol dehydrogenase GroES domain protein	0	1	1
0	159	173	Cthe_2445	AAATAAATAAAATTA	Alcohol dehydrogenase GroES domain protein	0	1	1
0	223	210	Cthe_2445	TTTATTTTTTATTT	Alcohol dehydrogenase GroES domain protein	0	1	1
0	155	169	Cthe_2445	AATAAAATAAATAAA	Alcohol dehydrogenase GroES domain protein	0	1	1
0	155	168	Cthe_2445	AATAAAATAAATAA	Alcohol dehydrogenase GroES domain protein	0	1	1
0	169	155	Cthe_2445	TTTATTTATTTTATT	Alcohol dehydrogenase GroES domain protein	0	1	1
0	156	169	Cthe_2445	ATAAAATAAATAAA	Alcohol dehydrogenase GroES domain protein	0	1	1
0	156	167	Cthe_2445	ATAAAATAAATA	Alcohol dehydrogenase GroES domain protein	0	1	1
0	70	59	Cthe_2445	TTTATAATATTT	Alcohol dehydrogenase GroES domain protein	0	1	1
0	87	76	Cthe_2445	TATAATTAAAAT	Alcohol dehydrogenase GroES domain protein	0	1	1
0	169	156	Cthe_2445	TTTATTTATTTTAT	Alcohol dehydrogenase GroES domain protein	0	1	1
0	223	210	Cthe_2445	TTTATTTTTTATTT	Alcohol dehydrogenase GroES domain protein	0	1	1
0	155	168	Cthe_2445	AATAAAATAAATAA	Alcohol dehydrogenase GroES domain protein	0	1	1
0	166	154	Cthe_2238	ATTAAGTTTATTT	Aldehyde Dehydrogenase	0	0	0
0	138	150	Cthe_0795	TTATACATTATAC	alpha amylase catalytic region	0	0	0
0	138	127	Cthe_0795	ATATGTTGTATA	alpha amylase catalytic region	0	0	0
0	159	144	Cthe_0795	TAATATGTCGTATAAT	alpha amylase catalytic region	0	0	0
0	228	240	Cthe_1390	ATATATAATATAA	alpha/beta hydrolase fold	1	1	1
0	226	241	Cthe_1390	AAATATATAATATAAT	alpha/beta hydrolase fold	1	1	1
0	223	234	Cthe_1390	ATAAAATATATA	alpha/beta hydrolase fold	1	1	1
0	233	222	Cthe_1390	ATATATTTTATA	alpha/beta hydrolase fold	1	1	1
0	231	220	Cthe_1390	ATATTTTATATT	alpha/beta hydrolase fold	1	1	1
0	221	236	Cthe_1390	ATATAAAATATATAAT	alpha/beta hydrolase fold	1	1	1
0	218	233	Cthe_1390	AAAATATAAAATATAT	alpha/beta hydrolase fold	1	1	1
0	219	234	Cthe_1390	AAATATAAAATATATA	alpha/beta hydrolase fold	1	1	1
0	233	218	Cthe_1390	ATATATTTTATATTTT	alpha/beta hydrolase fold	1	1	1
0	232	219	Cthe_1390	TATATTTTATATTT	alpha/beta hydrolase fold	1	1	1
0	239	226	Cthe_1390	TATATTATATATTT	alpha/beta hydrolase fold	1	1	1
0	234	221	Cthe_1390	TATATATTTTATAT	alpha/beta hydrolase fold	1	1	1
0	242	227	Cthe_1390	AATTATATTATATATT	alpha/beta hydrolase fold	1	1	1
0	227	242	Cthe_1390	AATATATAATATAATT	alpha/beta hydrolase fold	1	1	1
0	226	240	Cthe_1390	AAATATATAATATAA	alpha/beta hydrolase fold	1	1	1
0	231	219	Cthe_1390	ATATTTTATATTT	alpha/beta hydrolase fold	1	1	1
0	238	226	Cthe_1390	ATATTATATATTT	alpha/beta hydrolase fold	1	1	1
0	221	234	Cthe_1390	ATATAAAATATATA	alpha/beta hydrolase fold	1	1	1
0	234	222	Cthe_1390	TATATATTTTATA	alpha/beta hydrolase fold	1	1	1
0	232	218	Cthe_1390	TATATTTTATATTTT	alpha/beta hydrolase fold	1	1	1
0	234	220	Cthe_1390	TATATATTTTATATT	alpha/beta hydrolase fold	1	1	1
0	239	225	Cthe_1390	TATATTATATATTTT	alpha/beta hydrolase fold	1	1	1
0	240	229	Cthe_1390	TTATATTATATA	alpha/beta hydrolase fold	1	1	1
0	232	221	Cthe_1390	TATATTTTATAT	alpha/beta hydrolase fold	1	1	1
0	222	233	Cthe_1390	TATAAAATATAT	alpha/beta hydrolase fold	1	1	1
0	241	229	Cthe_1390	ATTATATTATATA	alpha/beta hydrolase fold	1	1	1
0	237	225	Cthe_1390	TATTATATATTTT	alpha/beta hydrolase fold	1	1	1
0	222	234	Cthe_1390	TATAAAATATATA	alpha/beta hydrolase fold	1	1	1
0	232	220	Cthe_1390	TATATTTTATATT	alpha/beta hydrolase fold	1	1	1
0	239	227	Cthe_1390	TATATTATATATT	alpha/beta hydrolase fold	1	1	1
0	232	219	Cthe_1390	TATATTTTATATTT	alpha/beta hydrolase fold	1	1	1
0	227	240	Cthe_1390	AATATATAATATAA	alpha/beta hydrolase fold	1	1	1
0	231	219	Cthe_1390	ATATTTTATATTT	alpha/beta hydrolase fold	1	1	1
0	238	226	Cthe_1390	ATATTATATATTT	alpha/beta hydrolase fold	1	1	1
0	232	218	Cthe_1390	TATATTTTATATTTT	alpha/beta hydrolase fold	1	1	1
0	3	16	Cthe_1390	ATATAGTAATTTTA	alpha/beta hydrolase fold	1	1	1
0	241	228	Cthe_1390	ATTATATTATATAT	alpha/beta hydrolase fold	1	1	1
0	220	233	Cthe_1390	AATATAAAATATAT	alpha/beta hydrolase fold	1	1	1
0	227	238	Cthe_1390	AATATATAATAT	alpha/beta hydrolase fold	1	1	1
0	220	231	Cthe_1390	AATATAAAATAT	alpha/beta hydrolase fold	1	1	1
0	232	219	Cthe_1390	TATATTTTATATTT	alpha/beta hydrolase fold	1	1	1
0	223	234	Cthe_1390	ATAAAATATATA	alpha/beta hydrolase fold	1	1	1
0	221	234	Cthe_1390	ATATAAAATATATA	alpha/beta hydrolase fold	1	1	1
0	240	227	Cthe_1390	TTATATTATATATT	alpha/beta hydrolase fold	1	1	1
0	234	220	Cthe_1390	TATATATTTTATATT	alpha/beta hydrolase fold	1	1	1
0	219	234	Cthe_1390	AAATATAAAATATATA	alpha/beta hydrolase fold	1	1	1
0	225	240	Cthe_1390	AAAATATATAATATAA	alpha/beta hydrolase fold	1	1	1
0	218	233	Cthe_1390	AAAATATAAAATATAT	alpha/beta hydrolase fold	1	1	1
0	233	222	Cthe_1390	ATATATTTTATA	alpha/beta hydrolase fold	1	1	1
0	228	239	Cthe_1390	ATATATAATATA	alpha/beta hydrolase fold	1	1	1
0	221	232	Cthe_1390	ATATAAAATATA	alpha/beta hydrolase fold	1	1	1
0	227	238	Cthe_1390	AATATATAATAT	alpha/beta hydrolase fold	1	1	1
0	220	231	Cthe_1390	AATATAAAATAT	alpha/beta hydrolase fold	1	1	1
0	35	24	Cthe_1186	ATAATTTTTATA	alpha/beta hydrolase fold-3	1	0	0
0	155	166	Cthe_1186	ATAATATATATT	alpha/beta hydrolase fold-3	1	0	0
0	30	44	Cthe_1186	AATTATATTCATTAA	alpha/beta hydrolase fold-3	1	0	0
0	35	23	Cthe_1186	ATAATTTTTATAT	alpha/beta hydrolase fold-3	1	0	0
0	34	23	Cthe_1186	TAATTTTTATAT	alpha/beta hydrolase fold-3	1	0	0
0	171	160	Cthe_1186	TAATTAATATAT	alpha/beta hydrolase fold-3	1	0	0
0	152	167	Cthe_1186	GATATAATATATATTA	alpha/beta hydrolase fold-3	1	0	0
0	154	166	Cthe_1186	TATAATATATATT	alpha/beta hydrolase fold-3	1	0	0
0	36	24	Cthe_1186	TATAATTTTTATA	alpha/beta hydrolase fold-3	1	0	0
0	153	165	Cthe_1186	ATATAATATATAT	alpha/beta hydrolase fold-3	1	0	0
0	159	173	Cthe_1186	TATATATTAATTAAT	alpha/beta hydrolase fold-3	1	0	0
0	37	24	Cthe_1186	ATATAATTTTTATA	alpha/beta hydrolase fold-3	1	0	0
0	173	158	Cthe_1186	ATTAATTAATATATAT	alpha/beta hydrolase fold-3	1	0	0
0	150	163	Cthe_1186	ATGATATAATATAT	alpha/beta hydrolase fold-3	1	0	0
0	10	25	Cthe_2548	AAAGCAATTTCATAAA	alpha-L-arabinofuranosidase domain protein	1	1	0
0	288	276	Cthe_2036	AGAAATTTTATTT	amidohydrolase 2	0	0	0
0	97	109	Cthe_1291	TATAAAATTTATT	amidohydrolase 2	0	0	0
0	21	32	Cthe_1291	TTTATTTTATTT	amidohydrolase 2	0	0	0
0	34	45	Cthe_1291	TTTATGATATTT	amidohydrolase 2	0	0	0
0	32	45	Cthe_1291	TTTTTATGATATTT	amidohydrolase 2	0	0	0
0	109	121	Cthe_1249	ATATTTCAAATTT	amidophosphoribosyltransferase	0	0	0
0	108	121	Cthe_1249	TATATTTCAAATTT	amidophosphoribosyltransferase	0	0	0
0	109	121	Cthe_1249	ATATTTCAAATTT	amidophosphoribosyltransferase	0	0	0
0	108	122	Cthe_1249	TATATTTCAAATTTT	amidophosphoribosyltransferase	0	0	0
0	108	119	Cthe_1249	TATATTTCAAAT	amidophosphoribosyltransferase	0	0	0
0	138	126	Cthe_1907	TATATAATGAATT	amino acid adenylation domain protein	0	0	0
0	55	68	Cthe_0964	ATAAATTAGTTATA	amino acid-binding ACT domain protein	1	1	1
0	48	62	Cthe_0964	AAATATAATAAATTA	amino acid-binding ACT domain protein	1	1	1
0	45	59	Cthe_0964	ATTAAATATAATAAA	amino acid-binding ACT domain protein	1	1	1
0	45	58	Cthe_0964	ATTAAATATAATAA	amino acid-binding ACT domain protein	1	1	1
0	59	48	Cthe_0964	TTTATTATATTT	amino acid-binding ACT domain protein	1	1	1
0	50	62	Cthe_0964	ATATAATAAATTA	amino acid-binding ACT domain protein	1	1	1
0	47	61	Cthe_0964	TAAATATAATAAATT	amino acid-binding ACT domain protein	1	1	1
0	59	45	Cthe_0964	TTTATTATATTTAAT	amino acid-binding ACT domain protein	1	1	1
0	59	46	Cthe_0964	TTTATTATATTTAA	amino acid-binding ACT domain protein	1	1	1
0	70	57	Cthe_0964	ATTATAACTAATTT	amino acid-binding ACT domain protein	1	1	1
0	166	155	Cthe_3149	ATAATGTTTATA	aminoacyl-histidine dipeptidase	1	0	0
0	78	63	Cthe_3149	ATATATCATATATGAT	aminoacyl-histidine dipeptidase	1	0	0
0	166	154	Cthe_3149	ATAATGTTTATAT	aminoacyl-histidine dipeptidase	1	0	0
0	88	102	Cthe_3149	TTGATGTTTTATATT	aminoacyl-histidine dipeptidase	1	0	0
0	67	79	Cthe_3149	TATATGATATATG	aminoacyl-histidine dipeptidase	1	0	0
0	77	65	Cthe_3149	TATATCATATATG	aminoacyl-histidine dipeptidase	1	0	0
0	166	154	Cthe_3149	ATAATGTTTATAT	aminoacyl-histidine dipeptidase	1	0	0
0	167	155	Cthe_3149	AATAATGTTTATA	aminoacyl-histidine dipeptidase	1	0	0
0	192	206	Cthe_0580	TTTATTTCAAATTAA	aminotransferase class I and II	0	0	1
0	242	254	Cthe_0755	ATATTATATATTA	aminotransferase class I and II	1	1	0
0	161	173	Cthe_0755	CATATCTTTTATA	aminotransferase class I and II	1	1	0
0	100	114	Cthe_0580	TATATTTCTAATAGC	aminotransferase class I and II	0	0	1
0	163	177	Cthe_0755	TATCTTTTATAAAAT	aminotransferase class I and II	1	1	0
0	173	162	Cthe_0755	TATAAAAGATAT	aminotransferase class I and II	1	1	0
0	203	215	Cthe_0580	TTAATTATAAAAT	aminotransferase class I and II	0	0	1
0	84	97	Cthe_0755	GATTATACTTTATA	aminotransferase class I and II	1	1	0
0	192	206	Cthe_0580	TTTATTTCAAATTAA	aminotransferase class I and II	0	0	1
0	100	114	Cthe_0580	TATATTTCTAATAGC	aminotransferase class I and II	0	0	1
0	221	232	Cthe_0580	TATAATAAAAAT	aminotransferase class I and II	0	0	1
0	213	200	Cthe_0580	TTTATAATTAATTT	aminotransferase class I and II	0	0	1
0	219	232	Cthe_0580	ATTATAATAAAAAT	aminotransferase class I and II	0	0	1
0	55	70	Cthe_0133	ACATATACAAATTAAT	AMP-dependent synthetase and ligase	0	0	0
0	69	58	Cthe_0133	TTAATTTGTATA	AMP-dependent synthetase and ligase	0	0	0
0	69	81	Cthe_1232	ATATAAACTATTT	AMP-dependent synthetase and ligase	0	0	1
0	199	211	Cthe_1232	TATATGTTAAATT	AMP-dependent synthetase and ligase	0	0	1
0	33	22	Cthe_0133	ATATAATGACTA	AMP-dependent synthetase and ligase	0	0	0
0	85	70	Cthe_1232	AAATAAATAGTTTATA	AMP-dependent synthetase and ligase	0	0	1
0	192	203	Cthe_1232	TATAATTTATAT	AMP-dependent synthetase and ligase	0	0	1
0	56	45	Cthe_1232	TATAGTTTATAT	AMP-dependent synthetase and ligase	0	0	1
0	36	48	Cthe_1232	ATAATTATAATAT	AMP-dependent synthetase and ligase	0	0	1
0	59	46	Cthe_1232	GATTATAGTTTATA	AMP-dependent synthetase and ligase	0	0	1
0	43	56	Cthe_1232	TAATATAAACTATA	AMP-dependent synthetase and ligase	0	0	1
0	70	58	Cthe_0133	ATTAATTTGTATA	AMP-dependent synthetase and ligase	0	0	0
0	36	47	Cthe_1232	ATAATTATAATA	AMP-dependent synthetase and ligase	0	0	1
0	192	204	Cthe_1232	TATAATTTATATG	AMP-dependent synthetase and ligase	0	0	1
0	56	44	Cthe_1232	TATAGTTTATATT	AMP-dependent synthetase and ligase	0	0	1
0	69	82	Cthe_1232	ATATAAACTATTTA	AMP-dependent synthetase and ligase	0	0	1
0	85	72	Cthe_1232	AAATAAATAGTTTA	AMP-dependent synthetase and ligase	0	0	1
0	62	50	Cthe_0873	TATAAATTTTATT	Anthranilate phosphoribosyltransferase	1	0	1
0	69	55	Cthe_0873	TAAATGTTATAAATT	Anthranilate phosphoribosyltransferase	1	0	1
0	123	109	Cthe_0873	TATCTTTAAGATTAT	Anthranilate phosphoribosyltransferase	1	0	1
0	66	79	Cthe_0873	TTTATGAAATTTAA	Anthranilate phosphoribosyltransferase	1	0	1
0	70	57	Cthe_0873	ATAAATGTTATAAA	Anthranilate phosphoribosyltransferase	1	0	1
0	24	37	Cthe_0873	ATTATATATCATTT	Anthranilate phosphoribosyltransferase	1	0	1
0	75	88	Cthe_0873	TTTAACTTGCATTT	Anthranilate phosphoribosyltransferase	1	0	1
0	61	49	Cthe_0873	ATAAATTTTATTT	Anthranilate phosphoribosyltransferase	1	0	1
0	61	49	Cthe_0875	ATAAATTTTATTT	anthranilate synthase component I	0	0	1
0	31	19	Cthe_0875	TATATAATAAATG	anthranilate synthase component I	0	0	1
0	62	51	Cthe_0875	TATAAATTTTAT	anthranilate synthase component I	0	0	1
0	70	57	Cthe_0875	ATAAATGTTATAAA	anthranilate synthase component I	0	0	1
0	50	62	Cthe_0875	AATAAAATTTATA	anthranilate synthase component I	0	0	1
0	62	50	Cthe_0875	TATAAATTTTATT	anthranilate synthase component I	0	0	1
0	69	55	Cthe_0875	TAAATGTTATAAATT	anthranilate synthase component I	0	0	1
0	123	109	Cthe_0875	TATCTTTAAGATTAT	anthranilate synthase component I	0	0	1
0	66	79	Cthe_0875	TTTATGAAATTTAA	anthranilate synthase component I	0	0	1
0	70	57	Cthe_0875	ATAAATGTTATAAA	anthranilate synthase component I	0	0	1
0	24	37	Cthe_0875	ATTATATATCATTT	anthranilate synthase component I	0	0	1
0	75	88	Cthe_0875	TTTAACTTGCATTT	anthranilate synthase component I	0	0	1
0	61	49	Cthe_0875	ATAAATTTTATTT	anthranilate synthase component I	0	0	1
0	233	247	Cthe_2163	AATAAATTTAATATA	anti-anti-sigma factor	1	0	0
0	247	236	Cthe_2163	TATATTAAATTT	anti-anti-sigma factor	1	0	0
0	233	246	Cthe_2163	AATAAATTTAATAT	anti-anti-sigma factor	1	0	0
0	232	246	Cthe_2163	TAATAAATTTAATAT	anti-anti-sigma factor	1	0	0
0	32	20	Cthe_0119	ATATTCTCTATTT	anti-sigma F factor	0	1	0
0	21	32	Cthe_0119	AATAGAGAATAT	anti-sigma F factor	0	1	0
0	228	215	Cthe_2058	ATATAAGCATTAAA	Appr-1-p processing domain protein	1	0	0
0	284	273	Cthe_0081	TTTATTAGATTT	Arginine biosynthesis bifunctional protein ArgJ	0	0	0
0	1	15	Cthe_0081	TTTATTTCAATTATT	Arginine biosynthesis bifunctional protein ArgJ	0	0	0
0	100	89	Cthe_0081	TATAATTAAAAT	Arginine biosynthesis bifunctional protein ArgJ	0	0	0
0	271	284	Cthe_0081	ATAAATCTAATAAA	Arginine biosynthesis bifunctional protein ArgJ	0	0	0
0	275	262	Cthe_0081	TTTATATTGAAATT	Arginine biosynthesis bifunctional protein ArgJ	0	0	0
0	121	133	Cthe_0815	TATAATTAATATG	Arginine repressor	0	1	1
0	179	165	Cthe_0815	TATATAAAATAAATT	Arginine repressor	0	1	1
0	167	181	Cthe_0815	TTTATTTTATATAAT	Arginine repressor	0	1	1
0	177	166	Cthe_0815	TATAAAATAAAT	Arginine repressor	0	1	1
0	167	179	Cthe_0815	TTTATTTTATATA	Arginine repressor	0	1	1
0	119	132	Cthe_0815	ATTATAATTAATAT	Arginine repressor	0	1	1
0	244	255	Cthe_0815	AATACAAAATAT	Arginine repressor	0	1	1
0	68	81	Cthe_0178	TGTATAATATATCT	Argininosuccinate lyase	0	0	1
0	66	79	Cthe_0178	ATTGTATAATATAT	Argininosuccinate lyase	0	0	1
0	68	81	Cthe_0179	TGTATAATATATCT	Argininosuccinate synthase	0	0	0
0	66	79	Cthe_0179	ATTGTATAATATAT	Argininosuccinate synthase	0	0	0
0	15	4	Cthe_1111	TATTAATAATTT	arsenical-resistance protein	0	1	0
0	214	203	Cthe_0556	ATATCAATAATA	asparagine synthase (glutamine-hydrolyzing)	1	0	1
0	208	193	Cthe_0556	ATAATATATGCATAAA	asparagine synthase (glutamine-hydrolyzing)	1	0	1
0	202	217	Cthe_0556	ATATTATTGATATAAA	asparagine synthase (glutamine-hydrolyzing)	1	0	1
0	29	16	Cthe_0070	TAAATATAATCTTT	Asparaginyl-tRNA synthetase	0	0	0
0	20	33	Cthe_0070	ATTATATTTAATTT	Asparaginyl-tRNA synthetase	0	0	0
0	19	6	Cthe_0900	TTAAAATAAATAAA	Aspartate 1-decarboxylase	1	0	0
0	128	114	Cthe_0900	AATTAATATTATAAA	Aspartate 1-decarboxylase	1	0	0
0	71	57	Cthe_0953	TATATTTTTTATATT	Aspartate carbamoyltransferase	1	1	1
0	58	71	Cthe_0953	ATATAAAAAATATA	Aspartate carbamoyltransferase	1	1	1
0	71	59	Cthe_0953	TATATTTTTTATA	Aspartate carbamoyltransferase	1	1	1
0	71	57	Cthe_0953	TATATTTTTTATATT	Aspartate carbamoyltransferase	1	1	1
0	70	59	Cthe_0953	ATATTTTTTATA	Aspartate carbamoyltransferase	1	1	1
0	58	69	Cthe_0953	ATATAAAAAATA	Aspartate carbamoyltransferase	1	1	1
0	59	70	Cthe_0953	TATAAAAAATAT	Aspartate carbamoyltransferase	1	1	1
0	54	67	Cthe_0953	ATAAATATAAAAAA	Aspartate carbamoyltransferase	1	1	1
0	76	64	Cthe_0953	TATTATATATTTT	Aspartate carbamoyltransferase	1	1	1
0	71	57	Cthe_0953	TATATTTTTTATATT	Aspartate carbamoyltransferase	1	1	1
0	58	44	Cthe_0953	TTTATTTTAATTTCT	Aspartate carbamoyltransferase	1	1	1
0	72	59	Cthe_0953	ATATATTTTTTATA	Aspartate carbamoyltransferase	1	1	1
0	48	63	Cthe_0953	ATTAAAATAAATATAA	Aspartate carbamoyltransferase	1	1	1
0	78	65	Cthe_0953	TTTATTATATATTT	Aspartate carbamoyltransferase	1	1	1
0	57	70	Cthe_0953	AATATAAAAAATAT	Aspartate carbamoyltransferase	1	1	1
0	277	288	Cthe_0961	ATAATATATATA	aspartate-semialdehyde dehydrogenase	1	0	1
0	275	288	Cthe_0961	TTATAATATATATA	aspartate-semialdehyde dehydrogenase	1	0	1
0	279	264	Cthe_0961	TATAAACTTATTAAAT	aspartate-semialdehyde dehydrogenase	1	0	1
0	287	274	Cthe_0961	ATATATATTATAAA	aspartate-semialdehyde dehydrogenase	1	0	1
0	288	276	Cthe_0961	TATATATATTATA	aspartate-semialdehyde dehydrogenase	1	0	1
0	275	286	Cthe_0961	TTATAATATATA	aspartate-semialdehyde dehydrogenase	1	0	1
0	276	287	Cthe_0961	TATAATATATAT	aspartate-semialdehyde dehydrogenase	1	0	1
0	276	288	Cthe_0961	TATAATATATATA	aspartate-semialdehyde dehydrogenase	1	0	1
0	275	288	Cthe_0961	TTATAATATATATA	aspartate-semialdehyde dehydrogenase	1	0	1
0	274	286	Cthe_0961	TTTATAATATATA	aspartate-semialdehyde dehydrogenase	1	0	1
0	161	146	Cthe_0961	ATTAATACAGTTATAC	aspartate-semialdehyde dehydrogenase	1	0	1
0	274	287	Cthe_0961	TTTATAATATATAT	aspartate-semialdehyde dehydrogenase	1	0	1
0	272	285	Cthe_0961	AGTTTATAATATAT	aspartate-semialdehyde dehydrogenase	1	0	1
0	270	285	Cthe_0961	TAAGTTTATAATATAT	aspartate-semialdehyde dehydrogenase	1	0	1
0	277	288	Cthe_0961	ATAATATATATA	aspartate-semialdehyde dehydrogenase	1	0	1
0	275	288	Cthe_0961	TTATAATATATATA	aspartate-semialdehyde dehydrogenase	1	0	1
0	279	264	Cthe_0961	TATAAACTTATTAAAT	aspartate-semialdehyde dehydrogenase	1	0	1
0	288	274	Cthe_0961	TATATATATTATAAA	aspartate-semialdehyde dehydrogenase	1	0	1
0	287	276	Cthe_0961	ATATATATTATA	aspartate-semialdehyde dehydrogenase	1	0	1
0	221	234	Cthe_2881	ATGAATTATAATAA	ATP phosphoribosyltransferase	1	1	0
0	221	234	Cthe_2880	ATGAATTATAATAA	ATP phosphoribosyltransferase regulatory subunit	1	1	0
0	154	142	Cthe_1790	ATATACATTATTT	ATP:guanido phosphotransferase	0	0	0
0	162	151	Cthe_1790	TAATATGAATAT	ATP:guanido phosphotransferase	0	0	0
0	154	141	Cthe_1790	ATATACATTATTTA	ATP:guanido phosphotransferase	0	0	0
0	79	66	Cthe_1054	TTTATATTAAAATT	ATPase associated with various cellular activities AAA_3	0	0	1
0	77	62	Cthe_1054	TATATTAAAATTATAT	ATPase associated with various cellular activities AAA_3	0	0	1
0	117	105	Cthe_1917	TTATGCCATGTAC	ATPase, P-type (transporting), HAD superfamily, subfamily IC	1	0	0
0	190	178	Cthe_2076	TTATACAATAAAA	ATP-binding region ATPase domain protein	1	0	1
0	75	90	Cthe_3068	AATTATTGTTTATATC	ATP-binding region ATPase domain protein	0	0	0
0	215	203	Cthe_2076	ATATACATAAAAT	ATP-binding region ATPase domain protein	1	0	1
0	16	28	Cthe_0286	ATATTCATTATTT	ATP-binding region ATPase domain protein	0	1	1
0	16	28	Cthe_0287	ATATTCATTATTT	ATP-binding region ATPase domain protein	0	1	1
0	260	248	Cthe_3187	TATATCATAAATG	ATP-binding region ATPase domain protein	0	0	0
0	234	248	Cthe_3187	TTTATTTTCAATAGC	ATP-binding region ATPase domain protein	0	0	0
0	158	147	Cthe_0800	GTATTTTTTATA	ATP-binding region ATPase domain protein	0	0	0
0	146	157	Cthe_0800	ATATAAAAAATA	ATP-binding region ATPase domain protein	0	0	0
0	52	39	Cthe_3187	ATAAATATTTCAAA	ATP-binding region ATPase domain protein	0	0	0
0	95	82	Cthe_2076	TATTATAATTTATA	ATP-binding region ATPase domain protein	1	0	1
0	69	80	Cthe_0511	TAATATGTATAT	ATP-binding region ATPase domain protein	0	0	0
0	63	75	Cthe_0511	TATAATTAATATG	ATP-binding region ATPase domain protein	0	0	0
0	16	28	Cthe_0286	ATATTCATTATTT	ATP-binding region ATPase domain protein	0	1	1
0	16	28	Cthe_0287	ATATTCATTATTT	ATP-binding region ATPase domain protein	0	1	1
0	110	124	Cthe_0286	TTAATTTAAAATAAT	ATP-binding region ATPase domain protein	0	1	1
0	110	124	Cthe_0287	TTAATTTAAAATAAT	ATP-binding region ATPase domain protein	0	1	1
0	22	36	Cthe_0511	TTTATTTCATTTTAC	ATP-binding region ATPase domain protein	0	0	0
0	67	82	Cthe_0511	ATTAATATGTATATTT	ATP-binding region ATPase domain protein	0	0	0
0	20	33	Cthe_0511	TTTTTATTTCATTT	ATP-binding region ATPase domain protein	0	0	0
0	27	16	Cthe_0286	AATAATGAATAT	ATP-binding region ATPase domain protein	0	1	1
0	27	16	Cthe_0287	AATAATGAATAT	ATP-binding region ATPase domain protein	0	1	1
0	121	110	Cthe_2076	AAAATCTTTATA	ATP-binding region ATPase domain protein	1	0	1
0	240	251	Cthe_2076	TATACAATATAC	ATP-binding region ATPase domain protein	1	0	1
0	60	45	Cthe_1216	TATATATTTGAAATTA	ATP-dependent Clp protease adapter protein clpS	1	0	0
0	199	184	Cthe_1216	TATATATAACCAATTT	ATP-dependent Clp protease adapter protein clpS	1	0	0
0	206	219	Cthe_1216	ATAAACTGGTTATA	ATP-dependent Clp protease adapter protein clpS	1	0	0
0	182	195	Cthe_1216	ATAAATTGGTTATA	ATP-dependent Clp protease adapter protein clpS	1	0	0
0	203	192	Cthe_1216	TTAATATATATA	ATP-dependent Clp protease adapter protein clpS	1	0	0
0	195	210	Cthe_1216	ATATATTAAATATAAA	ATP-dependent Clp protease adapter protein clpS	1	0	0
0	208	193	Cthe_1216	TATATTTAATATATAT	ATP-dependent Clp protease adapter protein clpS	1	0	0
0	193	208	Cthe_1216	ATATATATTAAATATA	ATP-dependent Clp protease adapter protein clpS	1	0	0
0	207	192	Cthe_1216	ATATTTAATATATATA	ATP-dependent Clp protease adapter protein clpS	1	0	0
0	142	157	Cthe_1216	AATTCTATTGTATATA	ATP-dependent Clp protease adapter protein clpS	1	0	0
0	59	47	Cthe_1216	ATATATTTGAAAT	ATP-dependent Clp protease adapter protein clpS	1	0	0
0	193	205	Cthe_1216	ATATATATTAAAT	ATP-dependent Clp protease adapter protein clpS	1	0	0
0	195	208	Cthe_1216	ATATATTAAATATA	ATP-dependent Clp protease adapter protein clpS	1	0	0
0	197	210	Cthe_1216	ATATTAAATATAAA	ATP-dependent Clp protease adapter protein clpS	1	0	0
0	194	206	Cthe_1216	TATATATTAAATA	ATP-dependent Clp protease adapter protein clpS	1	0	0
0	195	206	Cthe_1216	ATATATTAAATA	ATP-dependent Clp protease adapter protein clpS	1	0	0
0	208	197	Cthe_1216	TATATTTAATAT	ATP-dependent Clp protease adapter protein clpS	1	0	0
0	18	31	Cthe_2876	ATAAAATATTGATA	ATP-dependent DNA helicase PcrA	1	0	0
0	32	43	Cthe_2876	TATAAAGGATTT	ATP-dependent DNA helicase PcrA	1	0	0
0	18	29	Cthe_2742	TAATATAAATAT	ATP-dependent protease LonB	1	0	0
0	26	15	Cthe_2742	TTTATATTATTT	ATP-dependent protease LonB	1	0	0
0	166	155	Cthe_2742	TTTATATTATTT	ATP-dependent protease LonB	1	0	0
0	23	11	Cthe_2742	ATATTATTTATTT	ATP-dependent protease LonB	1	0	0
0	14	28	Cthe_2742	TAAATAATATAAATA	ATP-dependent protease LonB	1	0	0
0	154	168	Cthe_2742	TAAATAATATAAATG	ATP-dependent protease LonB	1	0	0
0	13	26	Cthe_2742	ATAAATAATATAAA	ATP-dependent protease LonB	1	0	0
0	12	23	Cthe_2742	AATAAATAATAT	ATP-dependent protease LonB	1	0	0
0	206	219	Cthe_1426	TATTTTTTCAATTT	AzlC family protein	1	0	0
0	211	200	Cthe_1426	AAAATATCTATA	AzlC family protein	1	0	0
0	88	77	Cthe_1756	TATATAATATTG	band 7 protein	1	0	1
0	30	19	Cthe_1756	TTTATATTATTT	band 7 protein	1	0	1
0	60	73	Cthe_0858	AATATTTAACATAA	band 7 protein	0	0	1
0	150	136	Cthe_1576	TTTATATAAGCTTTA	basic membrane lipoprotein	0	0	1
0	31	18	Cthe_0212	AATATATTAAATAA	beta-galactosidase	1	1	0
0	30	18	Cthe_0212	ATATATTAAATAA	beta-galactosidase	1	1	0
0	49	63	Cthe_0212	TTTAATTTATATAAT	beta-galactosidase	1	1	0
0	49	61	Cthe_0212	TTTAATTTATATA	beta-galactosidase	1	1	0
0	197	209	Cthe_0212	ATAAATAGTATTT	beta-galactosidase	1	1	0
0	196	207	Cthe_0212	AATAAATAGTAT	beta-galactosidase	1	1	0
0	184	172	Cthe_2752	ATATTTGTTATTT	beta-lactamase domain protein	0	0	1
0	184	172	Cthe_2752	ATATTTGTTATTT	beta-lactamase domain protein	0	0	1
0	177	189	Cthe_2752	ACAAATATTATGT	beta-lactamase domain protein	0	0	1
0	175	188	Cthe_0700	ATATAATAAATAAA	biotin/lipoyl attachment domain-containing protein	0	1	1
0	174	186	Cthe_0700	CATATAATAAATA	biotin/lipoyl attachment domain-containing protein	0	1	1
0	132	118	Cthe_0700	TTTATTTCATATTGC	biotin/lipoyl attachment domain-containing protein	0	1	1
0	175	186	Cthe_0700	ATATAATAAATA	biotin/lipoyl attachment domain-containing protein	0	1	1
0	158	147	Cthe_0700	TATAATTATTAT	biotin/lipoyl attachment domain-containing protein	0	1	1
0	152	139	Cthe_0700	TATTATCAATTATA	biotin/lipoyl attachment domain-containing protein	0	1	1
0	175	187	Cthe_0700	ATATAATAAATAA	biotin/lipoyl attachment domain-containing protein	0	1	1
0	132	118	Cthe_0700	TTTATTTCATATTGC	biotin/lipoyl attachment domain-containing protein	0	1	1
0	188	176	Cthe_0700	TTTATTTATTATA	biotin/lipoyl attachment domain-containing protein	0	1	1
0	261	249	Cthe_0856	ATATTTGGAATTT	branched-chain amino acid aminotransferase	1	0	1
0	30	43	Cthe_0856	ATAAATATGATAAA	branched-chain amino acid aminotransferase	1	0	1
0	66	80	Cthe_0856	CTATAATAACAATAA	branched-chain amino acid aminotransferase	1	0	1
0	68	79	Cthe_0856	ATAATAACAATA	branched-chain amino acid aminotransferase	1	0	1
0	62	73	Cthe_0856	ATAACTATAATA	branched-chain amino acid aminotransferase	1	0	1
0	43	32	Cthe_0856	TTTATCATATTT	branched-chain amino acid aminotransferase	1	0	1
0	261	249	Cthe_0856	ATATTTGGAATTT	branched-chain amino acid aminotransferase	1	0	1
0	43	30	Cthe_0856	TTTATCATATTTAT	branched-chain amino acid aminotransferase	1	0	1
0	30	43	Cthe_0856	ATAAATATGATAAA	branched-chain amino acid aminotransferase	1	0	1
0	125	138	Cthe_0856	TTTTTCTCAAATTT	branched-chain amino acid aminotransferase	1	0	1
0	206	219	Cthe_1427	TATTTTTTCAATTT	branched-chain amino acid transport	1	0	1
0	211	200	Cthe_1427	AAAATATCTATA	branched-chain amino acid transport	1	0	1
0	54	43	Cthe_2462	TATAATTGTTAT	BRO domain protein	1	1	0
0	42	54	Cthe_2462	CATAACAATTATA	BRO domain protein	1	1	0
0	64	78	Cthe_1868	TTTAAGTTTAATTTA	carbamoyl-phosphate synthase, large subunit	0	1	0
0	183	168	Cthe_1868	AAATTATATTAATAAA	carbamoyl-phosphate synthase, large subunit	0	1	0
0	64	78	Cthe_1867	TTTAAGTTTAATTTA	carbamoyl-phosphate synthase, small subunit	0	1	0
0	183	168	Cthe_1867	AAATTATATTAATAAA	carbamoyl-phosphate synthase, small subunit	0	1	0
0	219	234	Cthe_1472	TTAAATTAATTAAAAT	Carbohydrate binding family 11	1	0	1
0	28	40	Cthe_2193	TTATACTTAAAAT	Carbohydrate binding family 6	0	0	0
0	54	69	Cthe_0246	TATATTACACTTTTAT	Carbohydrate binding family 6	1	1	1
0	169	155	Cthe_2442	TTTATTTATTTTATT	Carbohydrate kinase, FGGY	0	1	1
0	156	169	Cthe_2442	ATAAAATAAATAAA	Carbohydrate kinase, FGGY	0	1	1
0	156	167	Cthe_2442	ATAAAATAAATA	Carbohydrate kinase, FGGY	0	1	1
0	70	59	Cthe_2442	TTTATAATATTT	Carbohydrate kinase, FGGY	0	1	1
0	87	76	Cthe_2442	TATAATTAAAAT	Carbohydrate kinase, FGGY	0	1	1
0	169	156	Cthe_2442	TTTATTTATTTTAT	Carbohydrate kinase, FGGY	0	1	1
0	223	210	Cthe_2442	TTTATTTTTTATTT	Carbohydrate kinase, FGGY	0	1	1
0	209	197	Cthe_2805	TTATAACATATTA	Carbohydrate-binding CenC domain protein	1	0	1
0	242	228	Cthe_2805	TTTATGTAACCTAAA	Carbohydrate-binding CenC domain protein	1	0	1
0	81	94	Cthe_2805	ATTATATCACGTTT	Carbohydrate-binding CenC domain protein	1	0	1
0	3	18	Cthe_2805	TATAAACATTTGAAAT	Carbohydrate-binding CenC domain protein	1	0	1
0	146	135	Cthe_2805	AATACAAGATAT	Carbohydrate-binding CenC domain protein	1	0	1
0	198	209	Cthe_2805	AATATGTTATAA	Carbohydrate-binding CenC domain protein	1	0	1
0	84	95	Cthe_2801	ATATGTTGTATA	carbon-monoxide dehydrogenase, catalytic subunit	1	1	1
0	83	95	Cthe_2801	GATATGTTGTATA	carbon-monoxide dehydrogenase, catalytic subunit	1	1	1
0	27	40	Cthe_2801	ATAAATATAACAAA	carbon-monoxide dehydrogenase, catalytic subunit	1	1	1
0	27	38	Cthe_2801	ATAAATATAACA	carbon-monoxide dehydrogenase, catalytic subunit	1	1	1
0	27	40	Cthe_2801	ATAAATATAACAAA	carbon-monoxide dehydrogenase, catalytic subunit	1	1	1
0	82	96	Cthe_2801	TGATATGTTGTATAA	carbon-monoxide dehydrogenase, catalytic subunit	1	1	1
0	82	97	Cthe_2801	TGATATGTTGTATAAT	carbon-monoxide dehydrogenase, catalytic subunit	1	1	1
0	84	95	Cthe_2801	ATATGTTGTATA	carbon-monoxide dehydrogenase, catalytic subunit	1	1	1
0	95	84	Cthe_2801	TATACAACATAT	carbon-monoxide dehydrogenase, catalytic subunit	1	1	1
0	175	187	Cthe_0699	ATATAATAAATAA	carboxyl transferase	0	0	1
0	132	118	Cthe_0699	TTTATTTCATATTGC	carboxyl transferase	0	0	1
0	188	176	Cthe_0699	TTTATTTATTATA	carboxyl transferase	0	0	1
0	89	102	Cthe_1857	AATATTATTAATAA	carboxyl-terminal protease	1	0	0
0	9	22	Cthe_1930	TTTATTAAAATTAA	carboxyl-terminal protease	0	0	0
0	19	6	Cthe_1930	ATTTTAATAAATAT	carboxyl-terminal protease	0	0	0
0	26	39	Cthe_1930	ATATTAAAATTAAT	carboxyl-terminal protease	0	0	0
0	279	265	Cthe_1410	AAATAAACTATATAA	cation diffusion facilitator family transporter	0	0	0
0	267	279	Cthe_1410	ATATAGTTTATTT	cation diffusion facilitator family transporter	0	0	0
0	279	264	Cthe_1410	AAATAAACTATATAAA	cation diffusion facilitator family transporter	0	0	0
0	111	100	Cthe_3184	ATAATATATATT	cation transporter	1	0	0
0	83	68	Cthe_3184	ATAAAAAGTAAAGAAA	cation transporter	1	0	0
0	108	93	Cthe_3184	ATATATATTTAATATC	cation transporter	1	0	0
0	106	94	Cthe_3184	ATATATTTAATAT	cation transporter	1	0	0
0	140	128	Cthe_0684	ATAATTTATAAAT	CBS domain containing protein	0	0	0
0	169	184	Cthe_2561	CATATAGAAATAATTA	CDP-glucose 4,6-dehydratase	1	1	0
0	213	228	Cthe_2561	AAAGTTTTAAAAATAA	CDP-glucose 4,6-dehydratase	1	1	0
0	5	17	Cthe_2561	AATAACTATTATA	CDP-glucose 4,6-dehydratase	1	1	0
0	170	185	Cthe_2561	ATATAGAAATAATTAA	CDP-glucose 4,6-dehydratase	1	1	0
0	24	13	Cthe_3046	TAATAAATATAT	cell cycle protein	0	0	0
0	45	32	Cthe_3046	TTTAACTTTTTTAA	cell cycle protein	0	0	0
0	104	115	Cthe_1893	ATAATATATATA	cell division membrane protein-like protein	0	1	0
0	97	86	Cthe_1893	ATAATCTATATA	cell division membrane protein-like protein	0	1	0
0	117	128	Cthe_1893	ATAATCTATATA	cell division membrane protein-like protein	0	1	0
0	110	99	Cthe_1893	ATATTATATATA	cell division membrane protein-like protein	0	1	0
0	112	101	Cthe_1893	ATATATTATATA	cell division membrane protein-like protein	0	1	0
0	100	115	Cthe_1893	ATATATAATATATATA	cell division membrane protein-like protein	0	1	0
0	114	99	Cthe_1893	ATATATATTATATATA	cell division membrane protein-like protein	0	1	0
0	98	113	Cthe_1893	CTATATATAATATATA	cell division membrane protein-like protein	0	1	0
0	97	85	Cthe_1893	ATAATCTATATAT	cell division membrane protein-like protein	0	1	0
0	117	129	Cthe_1893	ATAATCTATATAT	cell division membrane protein-like protein	0	1	0
0	112	99	Cthe_1893	ATATATTATATATA	cell division membrane protein-like protein	0	1	0
0	100	113	Cthe_1893	ATATATAATATATA	cell division membrane protein-like protein	0	1	0
0	102	115	Cthe_1893	ATATAATATATATA	cell division membrane protein-like protein	0	1	0
0	113	101	Cthe_1893	TATATATTATATA	cell division membrane protein-like protein	0	1	0
0	111	99	Cthe_1893	TATATTATATATA	cell division membrane protein-like protein	0	1	0
0	115	103	Cthe_1893	TATATATATTATA	cell division membrane protein-like protein	0	1	0
0	111	97	Cthe_1893	TATATTATATATAGA	cell division membrane protein-like protein	0	1	0
0	113	99	Cthe_1893	TATATATTATATATA	cell division membrane protein-like protein	0	1	0
0	110	99	Cthe_1893	ATATTATATATA	cell division membrane protein-like protein	0	1	0
0	112	101	Cthe_1893	ATATATTATATA	cell division membrane protein-like protein	0	1	0
0	99	110	Cthe_1893	TATATATAATAT	cell division membrane protein-like protein	0	1	0
0	113	102	Cthe_1893	TATATATTATAT	cell division membrane protein-like protein	0	1	0
0	103	114	Cthe_1893	TATAATATATAT	cell division membrane protein-like protein	0	1	0
0	101	112	Cthe_1893	TATATAATATAT	cell division membrane protein-like protein	0	1	0
0	103	115	Cthe_1893	TATAATATATATA	cell division membrane protein-like protein	0	1	0
0	102	114	Cthe_1893	ATATAATATATAT	cell division membrane protein-like protein	0	1	0
0	112	99	Cthe_1893	ATATATTATATATA	cell division membrane protein-like protein	0	1	0
0	102	115	Cthe_1893	ATATAATATATATA	cell division membrane protein-like protein	0	1	0
0	101	114	Cthe_1893	TATATAATATATAT	cell division membrane protein-like protein	0	1	0
0	99	112	Cthe_1893	TATATATAATATAT	cell division membrane protein-like protein	0	1	0
0	113	100	Cthe_1893	TATATATTATATAT	cell division membrane protein-like protein	0	1	0
0	99	114	Cthe_1893	TATATATAATATATAT	cell division membrane protein-like protein	0	1	0
0	115	100	Cthe_1893	TATATATATTATATAT	cell division membrane protein-like protein	0	1	0
0	102	87	Cthe_1893	TATAGATAATCTATAT	cell division membrane protein-like protein	0	1	0
0	112	127	Cthe_1893	TATAGATAATCTATAT	cell division membrane protein-like protein	0	1	0
0	113	100	Cthe_1893	TATATATTATATAT	cell division membrane protein-like protein	0	1	0
0	130	115	Cthe_1893	TATATATAGATTATCT	cell division membrane protein-like protein	0	1	0
0	104	115	Cthe_1893	ATAATATATATA	cell division membrane protein-like protein	0	1	0
0	117	128	Cthe_1893	ATAATCTATATA	cell division membrane protein-like protein	0	1	0
0	97	86	Cthe_1893	ATAATCTATATA	cell division membrane protein-like protein	0	1	0
0	110	99	Cthe_1893	ATATTATATATA	cell division membrane protein-like protein	0	1	0
0	93	104	Cthe_1893	ATTATCTATATA	cell division membrane protein-like protein	0	1	0
0	121	110	Cthe_1893	ATTATCTATATA	cell division membrane protein-like protein	0	1	0
0	102	115	Cthe_1893	ATATAATATATATA	cell division membrane protein-like protein	0	1	0
0	112	99	Cthe_1893	ATATATTATATATA	cell division membrane protein-like protein	0	1	0
0	100	113	Cthe_1893	ATATATAATATATA	cell division membrane protein-like protein	0	1	0
0	99	114	Cthe_1893	TATATATAATATATAT	cell division membrane protein-like protein	0	1	0
0	68	53	Cthe_1893	TATAAAATTTTTAATT	cell division membrane protein-like protein	0	1	0
0	99	113	Cthe_1893	TATATATAATATATA	cell division membrane protein-like protein	0	1	0
0	115	101	Cthe_1893	TATATATATTATATA	cell division membrane protein-like protein	0	1	0
0	100	115	Cthe_1893	ATATATAATATATATA	cell division membrane protein-like protein	0	1	0
0	114	99	Cthe_1893	ATATATATTATATATA	cell division membrane protein-like protein	0	1	0
0	98	113	Cthe_1893	CTATATATAATATATA	cell division membrane protein-like protein	0	1	0
0	116	101	Cthe_1893	CTATATATATTATATA	cell division membrane protein-like protein	0	1	0
0	112	101	Cthe_1893	ATATATTATATA	cell division membrane protein-like protein	0	1	0
0	102	113	Cthe_1893	ATATAATATATA	cell division membrane protein-like protein	0	1	0
0	110	99	Cthe_1893	ATATTATATATA	cell division membrane protein-like protein	0	1	0
0	100	111	Cthe_1893	ATATATAATATA	cell division membrane protein-like protein	0	1	0
0	114	103	Cthe_1893	ATATATATTATA	cell division membrane protein-like protein	0	1	0
0	99	110	Cthe_1893	TATATATAATAT	cell division membrane protein-like protein	0	1	0
0	112	123	Cthe_1893	TATAGATAATCT	cell division membrane protein-like protein	0	1	0
0	102	91	Cthe_1893	TATAGATAATCT	cell division membrane protein-like protein	0	1	0
0	113	102	Cthe_1893	TATATATTATAT	cell division membrane protein-like protein	0	1	0
0	99	110	Cthe_1893	TATATATAATAT	cell division membrane protein-like protein	0	1	0
0	101	112	Cthe_1893	TATATAATATAT	cell division membrane protein-like protein	0	1	0
0	108	121	Cthe_3039	TAAATTTTACATTT	cell divisionFtsK/SpoIIIE	1	1	1
0	41	56	Cthe_3102	AAAATGTTATACACAT	cell envelope-related function transcriptional attenuator, LytR/CpsA family	1	1	0
0	256	244	Cthe_0861	ATATTTACAATTT	cell envelope-related function transcriptional attenuator, LytR/CpsA family	0	0	1
0	256	244	Cthe_0861	ATATTTACAATTT	cell envelope-related function transcriptional attenuator, LytR/CpsA family	0	0	1
0	26	13	Cthe_2619	TTTATGTTTTGTTT	cell shape determining protein, MreB/Mrl family	0	0	1
0	156	143	Cthe_0185	TTTATAGACCATTT	cell wall hydrolase/autolysin	0	1	1
0	108	120	Cthe_3078	ATATGTGCTATAC	cellulosome anchoring protein cohesin region	1	1	0
0	260	275	Cthe_0736	TATATAGAGATAATAA	cellulosome anchoring protein cohesin region	1	1	0
0	143	156	Cthe_0736	TTTATGTTTTCTTT	cellulosome anchoring protein cohesin region	1	1	0
0	57	43	Cthe_0736	TTTATATCTTATTTA	cellulosome anchoring protein cohesin region	1	1	0
0	219	231	Cthe_3077	ATATAAGGTATTT	cellulosome anchoring protein cohesin region	0	0	0
0	53	39	Cthe_0736	TATCTTATTTATAAA	cellulosome anchoring protein cohesin region	1	1	0
0	261	275	Cthe_0736	ATATAGAGATAATAA	cellulosome anchoring protein cohesin region	1	1	0
0	208	197	Cthe_3079	TTTATGTTATTT	cellulosome anchoring protein cohesin region	0	0	1
0	208	197	Cthe_3080	TTTATGTTATTT	cellulosome anchoring protein cohesin region	0	0	1
0	288	275	Cthe_3079	AATATATCATATAA	cellulosome anchoring protein cohesin region	0	0	1
0	288	275	Cthe_3080	AATATATCATATAA	cellulosome anchoring protein cohesin region	0	0	1
0	172	185	Cthe_3077	TTTATTAATATTAA	cellulosome anchoring protein cohesin region	0	0	0
0	261	276	Cthe_0736	ATATAGAGATAATAAT	cellulosome anchoring protein cohesin region	1	1	0
0	195	208	Cthe_3079	ATAAATAACATAAA	cellulosome anchoring protein cohesin region	0	0	1
0	195	208	Cthe_3080	ATAAATAACATAAA	cellulosome anchoring protein cohesin region	0	0	1
0	57	44	Cthe_0736	TTTATATCTTATTT	cellulosome anchoring protein cohesin region	1	1	0
0	210	197	Cthe_3079	TTTTTATGTTATTT	cellulosome anchoring protein cohesin region	0	0	1
0	210	197	Cthe_3080	TTTTTATGTTATTT	cellulosome anchoring protein cohesin region	0	0	1
0	280	267	Cthe_3079	ATATAATAGTTTTA	cellulosome anchoring protein cohesin region	0	0	1
0	280	267	Cthe_3080	ATATAATAGTTTTA	cellulosome anchoring protein cohesin region	0	0	1
0	274	287	Cthe_3079	ATTATATGATATAT	cellulosome anchoring protein cohesin region	0	0	1
0	274	287	Cthe_3080	ATTATATGATATAT	cellulosome anchoring protein cohesin region	0	0	1
0	131	143	Cthe_0736	ACAAAAATTATTT	cellulosome anchoring protein cohesin region	1	1	0
0	147	135	Cthe_0736	ATAAAAATAATTT	cellulosome anchoring protein cohesin region	1	1	0
0	55	41	Cthe_0736	TATATCTTATTTATA	cellulosome anchoring protein cohesin region	1	1	0
0	34	49	Cthe_0736	TTAAATTTATAAATAA	cellulosome anchoring protein cohesin region	1	1	0
0	108	119	Cthe_3078	ATATGTGCTATA	cellulosome anchoring protein cohesin region	1	1	0
0	143	155	Cthe_1321	ATATTTGAGATTT	Chaperone protein dnaJ	0	1	1
0	17	28	Cthe_1321	TTATTTTGTATA	Chaperone protein dnaJ	0	1	1
0	15	28	Cthe_1321	TATTATTTTGTATA	Chaperone protein dnaJ	0	1	1
0	16	28	Cthe_1321	ATTATTTTGTATA	Chaperone protein dnaJ	0	1	1
0	143	155	Cthe_1321	ATATTTGAGATTT	Chaperone protein dnaJ	0	1	1
0	76	64	Cthe_1322	TTATAAAGTATAA	Chaperone protein dnaK	1	1	1
0	64	77	Cthe_1322	TTATACTTTATAAT	Chaperone protein dnaK	1	1	1
0	53	66	Cthe_2406	ATATTTATTCTAAA	chemotaxis protein CheC	1	1	0
0	29	16	Cthe_3156	ATAAATGATATATA	chemotaxis sensory transducer	1	1	0
0	179	194	Cthe_3156	AAATAAATAAATTAAT	chemotaxis sensory transducer	1	1	0
0	18	7	Cthe_3156	ATATGATATATA	chemotaxis sensory transducer	1	1	0
0	17	32	Cthe_3156	ATATATCATTTATAAA	chemotaxis sensory transducer	1	1	0
0	20	5	Cthe_3156	ATATATGATATATATA	chemotaxis sensory transducer	1	1	0
0	8	23	Cthe_3156	ATATATCATATATATC	chemotaxis sensory transducer	1	1	0
0	29	14	Cthe_3156	ATAAATGATATATATG	chemotaxis sensory transducer	1	1	0
0	16	27	Cthe_3156	TATATATCATTT	chemotaxis sensory transducer	1	1	0
0	22	10	Cthe_3156	ATATATATGATAT	chemotaxis sensory transducer	1	1	0
0	114	128	Cthe_2663	ATTATTTAAAATTTA	chemotaxis sensory transducer	1	1	0
0	20	7	Cthe_3156	ATATATGATATATA	chemotaxis sensory transducer	1	1	0
0	8	21	Cthe_3156	ATATATCATATATA	chemotaxis sensory transducer	1	1	0
0	133	145	Cthe_3036	TATATTTTATATG	chemotaxis sensory transducer	1	1	0
0	19	7	Cthe_3156	TATATGATATATA	chemotaxis sensory transducer	1	1	0
0	9	21	Cthe_3156	TATATCATATATA	chemotaxis sensory transducer	1	1	0
0	18	30	Cthe_3156	TATATCATTTATA	chemotaxis sensory transducer	1	1	0
0	128	114	Cthe_2663	TAAATTTTAAATAAT	chemotaxis sensory transducer	1	1	0
0	9	23	Cthe_3156	TATATCATATATATC	chemotaxis sensory transducer	1	1	0
0	15	30	Cthe_3156	ATATATATCATTTATA	chemotaxis sensory transducer	1	1	0
0	6	21	Cthe_3156	ATATATATCATATATA	chemotaxis sensory transducer	1	1	0
0	133	144	Cthe_3036	TATATTTTATAT	chemotaxis sensory transducer	1	1	0
0	30	19	Cthe_3156	TATAAATGATAT	chemotaxis sensory transducer	1	1	0
0	7	18	Cthe_3156	TATATATCATAT	chemotaxis sensory transducer	1	1	0
0	21	10	Cthe_3156	TATATATGATAT	chemotaxis sensory transducer	1	1	0
0	254	265	Cthe_2819	ATAAAATTAACA	chemotaxis sensory transducer	1	1	0
0	56	68	Cthe_0927	ATATAAAAAATTA	chromosome segregation protein SMC	0	0	0
0	284	272	Cthe_2180	TTATATCAAATAC	Cl- channel voltage-gated family protein	1	0	1
0	71	84	Cthe_2180	TATATATTTAATTT	Cl- channel voltage-gated family protein	1	0	1
0	83	69	Cthe_2180	AATTAAATATATAAA	Cl- channel voltage-gated family protein	1	0	1
0	73	84	Cthe_2180	TATATTTAATTT	Cl- channel voltage-gated family protein	1	0	1
0	150	162	Cthe_2180	ATATTTGCTATTA	Cl- channel voltage-gated family protein	1	0	1
0	72	84	Cthe_2180	ATATATTTAATTT	Cl- channel voltage-gated family protein	1	0	1
0	71	83	Cthe_2180	TATATATTTAATT	Cl- channel voltage-gated family protein	1	0	1
0	84	69	Cthe_2180	AAATTAAATATATAAA	Cl- channel voltage-gated family protein	1	0	1
0	72	85	Cthe_2180	ATATATTTAATTTA	Cl- channel voltage-gated family protein	1	0	1
0	73	61	Cthe_2180	ATAAATGGTATGT	Cl- channel voltage-gated family protein	1	0	1
0	77	90	Cthe_2180	TTTAATTTACATAA	Cl- channel voltage-gated family protein	1	0	1
0	73	88	Cthe_2180	TATATTTAATTTACAT	Cl- channel voltage-gated family protein	1	0	1
0	73	84	Cthe_2180	TATATTTAATTT	Cl- channel voltage-gated family protein	1	0	1
0	283	272	Cthe_2180	TATATCAAATAC	Cl- channel voltage-gated family protein	1	0	1
0	109	121	Cthe_0319	TATATGAATAATG	class II aldolase/adducin family protein	0	0	1
0	41	30	Cthe_0319	TAATATTTATAT	class II aldolase/adducin family protein	0	0	1
0	170	158	Cthe_0319	ACTAATTTTATTT	class II aldolase/adducin family protein	0	0	1
0	39	52	Cthe_0280	ATATTTATTTTAAA	Coat F domain protein	1	0	0
0	65	53	Cthe_0439	TATAATCTTCATT	CobB/CobQ domain protein glutamine amidotransferase	0	0	1
0	248	234	Cthe_0439	TTTCTTTAAAATTAT	CobB/CobQ domain protein glutamine amidotransferase	0	0	1
0	111	124	Cthe_0439	ATTTTAAAAAATAT	CobB/CobQ domain protein glutamine amidotransferase	0	0	1
0	163	175	Cthe_1230	TTATAATATATAA	competence protein ComEA helix-hairpin-helix repeat protein	1	1	1
0	185	200	Cthe_1230	TAAATTTTTTACATAT	competence protein ComEA helix-hairpin-helix repeat protein	1	1	1
0	163	176	Cthe_1230	TTATAATATATAAA	competence protein ComEA helix-hairpin-helix repeat protein	1	1	1
0	71	57	Cthe_1230	TATACTTTAAATAAT	competence protein ComEA helix-hairpin-helix repeat protein	1	1	1
0	163	174	Cthe_1230	TTATAATATATA	competence protein ComEA helix-hairpin-helix repeat protein	1	1	1
0	161	174	Cthe_1230	TATTATAATATATA	competence protein ComEA helix-hairpin-helix repeat protein	1	1	1
0	162	174	Cthe_1230	ATTATAATATATA	competence protein ComEA helix-hairpin-helix repeat protein	1	1	1
0	71	57	Cthe_1230	TATACTTTAAATAAT	competence protein ComEA helix-hairpin-helix repeat protein	1	1	1
0	71	60	Cthe_1230	TATACTTTAAAT	competence protein ComEA helix-hairpin-helix repeat protein	1	1	1
0	176	164	Cthe_1230	TTTATATATTATA	competence protein ComEA helix-hairpin-helix repeat protein	1	1	1
0	185	170	Cthe_1230	ATTAAACTGTTTATAT	competence protein ComEA helix-hairpin-helix repeat protein	1	1	1
0	170	183	Cthe_1230	ATATAAACAGTTTA	competence protein ComEA helix-hairpin-helix repeat protein	1	1	1
0	165	176	Cthe_1230	ATAATATATAAA	competence protein ComEA helix-hairpin-helix repeat protein	1	1	1
0	171	186	Cthe_1230	TATAAACAGTTTAATA	competence protein ComEA helix-hairpin-helix repeat protein	1	1	1
0	222	209	Cthe_1052	TAAATTTAAACTTT	competence/damage-inducible protein CinA	0	0	1
0	123	134	Cthe_2698	TAATTAATATAT	CopG-like domain-containing protein DNA-binding	1	0	0
0	121	133	Cthe_2698	TATAATTAATATA	CopG-like domain-containing protein DNA-binding	1	0	0
0	119	134	Cthe_2698	ATTATAATTAATATAT	CopG-like domain-containing protein DNA-binding	1	0	0
0	119	132	Cthe_2698	ATTATAATTAATAT	CopG-like domain-containing protein DNA-binding	1	0	0
0	117	130	Cthe_2698	ATATTATAATTAAT	CopG-like domain-containing protein DNA-binding	1	0	0
0	121	136	Cthe_2698	TATAATTAATATATAT	CopG-like domain-containing protein DNA-binding	1	0	0
0	214	203	Cthe_2698	AATACAGTGTAT	CopG-like domain-containing protein DNA-binding	1	0	0
0	32	44	Cthe_0779	ATATACGATATTA	copper amine oxidase-like domain-containing protein	1	1	0
0	142	130	Cthe_1912	TTATAGCATATAT	copper amine oxidase-like domain-containing protein	1	0	0
0	85	74	Cthe_1912	ATATTCTATATA	copper amine oxidase-like domain-containing protein	1	0	0
0	261	250	Cthe_2424	TTAATTTATATA	copper amine oxidase-like domain-containing protein	1	0	0
0	247	261	Cthe_2424	AATTATATAAATTAA	copper amine oxidase-like domain-containing protein	1	0	0
0	87	72	Cthe_1912	AAATATTCTATATATA	copper amine oxidase-like domain-containing protein	1	0	0
0	142	129	Cthe_1912	TTATAGCATATATA	copper amine oxidase-like domain-containing protein	1	0	0
0	74	89	Cthe_0045	ATATATCTTCAATATA	copper amine oxidase-like domain-containing protein	1	1	0
0	87	72	Cthe_1912	AAATATTCTATATATA	copper amine oxidase-like domain-containing protein	1	0	0
0	73	88	Cthe_1912	ATATATAGAATATTTT	copper amine oxidase-like domain-containing protein	1	0	0
0	72	87	Cthe_1912	TATATATAGAATATTT	copper amine oxidase-like domain-containing protein	1	0	0
0	108	120	Cthe_3038	ATAATACAAATAT	copper amine oxidase-like domain-containing protein	1	1	1
0	74	87	Cthe_1912	TATATAGAATATTT	copper amine oxidase-like domain-containing protein	1	0	0
0	79	66	Cthe_2310	TATATCAATTATTA	copper amine oxidase-like domain-containing protein	1	1	1
0	80	93	Cthe_2424	TATATTTTTCCTTT	copper amine oxidase-like domain-containing protein	1	0	0
0	78	67	Cthe_0045	TATATAACATTT	copper amine oxidase-like domain-containing protein	1	1	0
0	201	212	Cthe_0045	TATATAGTATTT	copper amine oxidase-like domain-containing protein	1	1	0
0	76	87	Cthe_1912	TATAGAATATTT	copper amine oxidase-like domain-containing protein	1	0	0
0	151	140	Cthe_1912	TATAAAATATTA	copper amine oxidase-like domain-containing protein	1	0	0
0	87	72	Cthe_1912	AAATATTCTATATATA	copper amine oxidase-like domain-containing protein	1	0	0
0	73	85	Cthe_1912	ATATATAGAATAT	copper amine oxidase-like domain-containing protein	1	0	0
0	71	83	Cthe_1912	ATATATATAGAAT	copper amine oxidase-like domain-containing protein	1	0	0
0	82	67	Cthe_0243	AATATAACAAATAAAA	copper amine oxidase-like domain-containing protein	0	1	0
0	68	82	Cthe_0243	TTTATTTGTTATATT	copper amine oxidase-like domain-containing protein	0	1	0
0	9	23	Cthe_0047	TTTATATTTAATTTA	copper amine oxidase-like domain-containing protein	0	1	1
0	9	23	Cthe_0048	TTTATATTTAATTTA	copper amine oxidase-like domain-containing protein	1	1	1
0	142	154	Cthe_1827	ATATTTGTTATTT	copper amine oxidase-like domain-containing protein	0	1	1
0	81	68	Cthe_0243	ATATAACAAATAAA	copper amine oxidase-like domain-containing protein	0	1	0
0	75	87	Cthe_0045	TATATCTTCAATA	copper amine oxidase-like domain-containing protein	1	1	0
0	98	110	Cthe_3038	CATATAATGTATA	copper amine oxidase-like domain-containing protein	1	1	1
0	54	68	Cthe_1827	TTTATTTTTTATTAT	copper amine oxidase-like domain-containing protein	0	1	1
0	69	80	Cthe_0243	TTATTTGTTATA	copper amine oxidase-like domain-containing protein	0	1	0
0	76	87	Cthe_0045	ATATCTTCAATA	copper amine oxidase-like domain-containing protein	1	1	0
0	221	209	Cthe_0045	ATAATATTAAAAT	copper amine oxidase-like domain-containing protein	1	1	0
0	113	100	Cthe_3038	TATTATACATTATA	copper amine oxidase-like domain-containing protein	1	1	1
0	2	14	Cthe_0047	AATAAATTTTATA	copper amine oxidase-like domain-containing protein	0	1	1
0	2	14	Cthe_0048	AATAAATTTTATA	copper amine oxidase-like domain-containing protein	1	1	1
0	172	160	Cthe_1827	AATAAACATTATA	copper amine oxidase-like domain-containing protein	0	1	1
0	237	223	Cthe_0243	TTTATTGGAAGTAAA	copper amine oxidase-like domain-containing protein	0	1	0
0	108	119	Cthe_3038	ATAATACAAATA	copper amine oxidase-like domain-containing protein	1	1	1
0	122	111	Cthe_3038	TAATATTTGTAT	copper amine oxidase-like domain-containing protein	1	1	1
0	14	2	Cthe_0047	TATAAAATTTATT	copper amine oxidase-like domain-containing protein	0	1	1
0	14	2	Cthe_0048	TATAAAATTTATT	copper amine oxidase-like domain-containing protein	1	1	1
0	179	191	Cthe_0402	TATAATTTGTATT	copper amine oxidase-like domain-containing protein	0	0	0
0	4	17	Cthe_0047	TAAATTTTATATTT	copper amine oxidase-like domain-containing protein	0	1	1
0	18	5	Cthe_0047	TAAATATAAAATTT	copper amine oxidase-like domain-containing protein	0	1	1
0	4	17	Cthe_0048	TAAATTTTATATTT	copper amine oxidase-like domain-containing protein	1	1	1
0	18	5	Cthe_0048	TAAATATAAAATTT	copper amine oxidase-like domain-containing protein	1	1	1
0	99	111	Cthe_3038	ATATAATGTATAA	copper amine oxidase-like domain-containing protein	1	1	1
0	21	7	Cthe_2383	TATCTTTTACATTTC	copper amine oxidase-like domain-containing protein	0	0	1
0	107	118	Cthe_3038	TATAATACAAAT	copper amine oxidase-like domain-containing protein	1	1	1
0	166	153	Cthe_3038	TTTAATTATTTTAA	copper amine oxidase-like domain-containing protein	1	1	1
0	145	132	Cthe_3038	TTTAATTTTTTTAA	copper amine oxidase-like domain-containing protein	1	1	1
0	2	17	Cthe_0047	AATAAATTTTATATTT	copper amine oxidase-like domain-containing protein	0	1	1
0	2	17	Cthe_0048	AATAAATTTTATATTT	copper amine oxidase-like domain-containing protein	1	1	1
0	89	104	Cthe_3038	ATTAAAATACATATAA	copper amine oxidase-like domain-containing protein	1	1	1
0	9	22	Cthe_0047	TTTATATTTAATTT	copper amine oxidase-like domain-containing protein	0	1	1
0	9	22	Cthe_0048	TTTATATTTAATTT	copper amine oxidase-like domain-containing protein	1	1	1
0	17	4	Cthe_0047	AAATATAAAATTTA	copper amine oxidase-like domain-containing protein	0	1	1
0	17	4	Cthe_0048	AAATATAAAATTTA	copper amine oxidase-like domain-containing protein	1	1	1
0	210	223	Cthe_2383	ATATAATTCTTTTA	copper amine oxidase-like domain-containing protein	0	0	1
0	172	159	Cthe_3226	ATTATATTTTATCT	copper amine oxidase-like domain-containing protein	0	1	1
0	208	220	Cthe_0402	ATAAATTTGATGT	copper amine oxidase-like domain-containing protein	0	0	0
0	92	103	Cthe_3038	AAAATACATATA	copper amine oxidase-like domain-containing protein	1	1	1
0	96	110	Cthe_3038	TACATATAATGTATA	copper amine oxidase-like domain-containing protein	1	1	1
0	101	116	Cthe_3038	ATAATGTATAATACAA	copper amine oxidase-like domain-containing protein	1	1	1
0	99	110	Cthe_3038	ATATAATGTATA	copper amine oxidase-like domain-containing protein	1	1	1
0	110	99	Cthe_3038	TATACATTATAT	copper amine oxidase-like domain-containing protein	1	1	1
0	103	118	Cthe_3204	AATATATAATATAAAA	CRISPR-associated HD domain protein	0	0	0
0	117	103	Cthe_3204	TTTATATTATATATT	CRISPR-associated HD domain protein	0	0	0
0	104	117	Cthe_3204	ATATATAATATAAA	CRISPR-associated HD domain protein	0	0	0
0	117	103	Cthe_3204	TTTATATTATATATT	CRISPR-associated HD domain protein	0	0	0
0	116	105	Cthe_3204	TTATATTATATA	CRISPR-associated HD domain protein	0	0	0
0	117	104	Cthe_3204	TTTATATTATATAT	CRISPR-associated HD domain protein	0	0	0
0	15	29	Cthe_3204	TTTATTTTAACTAAA	CRISPR-associated HD domain protein	0	0	0
0	115	103	Cthe_3204	TATATTATATATT	CRISPR-associated HD domain protein	0	0	0
0	103	116	Cthe_3204	AATATATAATATAA	CRISPR-associated HD domain protein	0	0	0
0	117	103	Cthe_3204	TTTATATTATATATT	CRISPR-associated HD domain protein	0	0	0
0	117	105	Cthe_3204	TTTATATTATATA	CRISPR-associated HD domain protein	0	0	0
0	117	104	Cthe_3204	TTTATATTATATAT	CRISPR-associated HD domain protein	0	0	0
0	103	114	Cthe_3204	AATATATAATAT	CRISPR-associated HD domain protein	0	0	0
0	205	193	Cthe_2299	TTATTCTATATAA	CRISPR-associated helicase Cas3	1	0	0
0	198	211	Cthe_2299	TAGAATAATAATAA	CRISPR-associated helicase Cas3	1	0	0
0	202	214	Cthe_2299	ATAATAATAATAT	CRISPR-associated helicase Cas3	1	0	0
0	228	241	Cthe_2299	TTTATCATTTATTT	CRISPR-associated helicase Cas3	1	0	0
0	201	214	Cthe_2299	AATAATAATAATAT	CRISPR-associated helicase Cas3	1	0	0
0	198	211	Cthe_2299	TAGAATAATAATAA	CRISPR-associated helicase Cas3	1	0	0
0	200	214	Cthe_2299	GAATAATAATAATAT	CRISPR-associated helicase Cas3	1	0	0
0	161	150	Cthe_3218	AATACTTAGTAT	CRISPR-associated protein Cas1	0	0	0
0	205	193	Cthe_2298	TTATTCTATATAA	CRISPR-associated protein Cas4	1	0	0
0	198	211	Cthe_2298	TAGAATAATAATAA	CRISPR-associated protein Cas4	1	0	0
0	202	214	Cthe_2298	ATAATAATAATAT	CRISPR-associated protein Cas4	1	0	0
0	228	241	Cthe_2298	TTTATCATTTATTT	CRISPR-associated protein Cas4	1	0	0
0	201	214	Cthe_2298	AATAATAATAATAT	CRISPR-associated protein Cas4	1	0	0
0	198	211	Cthe_2298	TAGAATAATAATAA	CRISPR-associated protein Cas4	1	0	0
0	200	214	Cthe_2298	GAATAATAATAATAT	CRISPR-associated protein Cas4	1	0	0
0	205	194	Cthe_2298	TTATTCTATATA	CRISPR-associated protein Cas4	1	0	0
0	207	194	Cthe_2298	TATTATTCTATATA	CRISPR-associated protein Cas4	1	0	0
0	206	194	Cthe_2298	ATTATTCTATATA	CRISPR-associated protein Cas4	1	0	0
0	229	214	Cthe_2298	AAATTATCAACATAAA	CRISPR-associated protein Cas4	1	0	0
0	202	213	Cthe_2298	ATAATAATAATA	CRISPR-associated protein Cas4	1	0	0
0	205	193	Cthe_2300	TTATTCTATATAA	CRISPR-associated protein Cas5	1	0	0
0	198	211	Cthe_2300	TAGAATAATAATAA	CRISPR-associated protein Cas5	1	0	0
0	202	214	Cthe_2300	ATAATAATAATAT	CRISPR-associated protein Cas5	1	0	0
0	228	241	Cthe_2300	TTTATCATTTATTT	CRISPR-associated protein Cas5	1	0	0
0	201	214	Cthe_2300	AATAATAATAATAT	CRISPR-associated protein Cas5	1	0	0
[truncated: 16,296 more rows]
